# Supplementary material for: Pan-continental spillover risk: integrated spatiotemporal, transmissibility and surveillance analysis of avian influenza a(H5N1) in Africa
Source: Front Epidemiol. 2026 Jul 1;6:1813211. doi: 10.3389/fepid.2026.1813211 (PMC13368709; doi:10.3389/fepid.2026.1813211)
Supplement: Supplementary file 1 [file Table1.xlsx]

## Sheet: Data
Event.ID	Disease	Serotype	Region	Subregion	Country	Admin.level.1	Locality	Latitude	Longitude	Diagnosis.source	Diagnosis.status	Animal.type	Species	Observation.date..dd.mm.yyyy.	Report.date..dd.mm.yyyy.	Humans.affected	Human.deaths
403096	Influenza - Avian	H5N1 HPAI	Africa	Western Africa	Nigeria	Kaduna	153662OLAM FARM & HATCHERY KADUNA-ABUJA EXPRESS WAY	10.228	7.35747	WOAH (former OIE)	Confirmed	Domestic	Unspecified Bird	16/03/2025	20/03/2025
402599	Influenza - Avian	H5N1 HPAI	Africa	Western Africa	Togo	Centrale	153219KOULOMDÃ‰	8.82	1.076	WOAH (former OIE)	Confirmed	Domestic	Unspecified Bird	2025-11-03	15/03/2025
402600	Influenza - Avian	H5N1 HPAI	Africa	Western Africa	Togo	Maritime	153218ANYRON KOPÃ‰	6.5109	1.4965	WOAH (former OIE)	Confirmed	Domestic	Unspecified Bird	2025-10-03	15/03/2025
402602	Influenza - Avian	H5 HPAI	Africa	Western Africa	Togo	Centrale	153109ADJENGUÃ‰RÃ‰	8.6378	1.0595	WOAH (former OIE)	Confirmed	Domestic	Unspecified Bird	20/02/2025	14/03/2025
400048	Influenza - Avian	H5N1 HPAI	Africa	Western Africa	Nigeria	Kano	151141HOTORON AREWA	11.9979	8.5148	WOAH (former OIE)	Confirmed	Domestic	Unspecified Bird	2025-12-02	20/02/2025
399883	Influenza - Avian	H5N1 HPAI	Africa	Western Africa	Nigeria	Abuja	150892VINCENT FARMS	9.2797	7.3573	WOAH (former OIE)	Confirmed	Domestic	Unspecified Bird	2025-06-02	14/02/2025
399884	Influenza - Avian	H5N1 HPAI	Africa	Western Africa	Nigeria	Abuja	150890KUCHIKO FARM	9.271	7.375	WOAH (former OIE)	Confirmed	Domestic	Unspecified Bird	2025-06-02	14/02/2025
401268	Influenza - Avian	H5N1 HPAI	Africa	Western Africa	Niger	Niamey	150646QUARTIER NORD FAISCEAU NIAMEY 2	13.5708	2.1167	WOAH (former OIE)	Confirmed	Domestic	Unspecified Bird	2025-05-02	14/02/2025
398747	Influenza - Avian	H5N1 HPAI	Africa	Western Africa	Nigeria	Kano	150102SABON GARI LIVE BIRD MARKET	12.025	8.558	WOAH (former OIE)	Confirmed	Domestic	Unspecified Bird	2025-02-02	2025-08-02
398748	Influenza - Avian	H5N1 HPAI	Africa	Western Africa	Nigeria	Kano	150101TUDUN YOLA	11.9762	8.4858	WOAH (former OIE)	Confirmed	Domestic	Unspecified Bird	2025-02-02	2025-08-02
398749	Influenza - Avian	H5N1 HPAI	Africa	Western Africa	Nigeria	Plateau	150100BASSA BARRACKS	10.0041	8.7828	WOAH (former OIE)	Confirmed	Domestic	Unspecified Bird	2025-01-02	2025-08-02
397106	Influenza - Avian	H5N1 HPAI	Africa	Western Africa	Nigeria	Kano	148035 RINJIN DUNA	11.8243	8.2101	WOAH (former OIE)	Confirmed	Domestic	Unspecified Bird	19/01/2025	24/01/2025
397107	Influenza - Avian	H5N1 HPAI	Africa	Western Africa	Nigeria	Kano	148034 JEMAGU RUGAN FULANI	11.8254	8.2091	WOAH (former OIE)	Confirmed	Domestic	Unspecified Bird	19/01/2025	24/01/2025
397108	Influenza - Avian	H5N1 HPAI	Africa	Western Africa	Nigeria	Kano	148033 YANKUBI VILLAGE	11.8952	8.1334	WOAH (former OIE)	Confirmed	Domestic	Unspecified Bird	19/01/2025	24/01/2025
397109	Influenza - Avian	H5N1 HPAI	Africa	Western Africa	Nigeria	Kano	148032 TUKWUBI	11.8659	8.183	WOAH (former OIE)	Confirmed	Domestic	Unspecified Bird	19/01/2025	24/01/2025
397110	Influenza - Avian	H5N1 HPAI	Africa	Western Africa	Nigeria	Kano	148031 UNGUWAR SHUKE	11.8423	8.161	WOAH (former OIE)	Confirmed	Domestic	Unspecified Bird	19/01/2025	24/01/2025
396869	Influenza - Avian	H5N1 HPAI	Africa	Western Africa	Nigeria	Katsina	147782 KATSINA	12.9984	7.6128	WOAH (former OIE)	Confirmed	Domestic	Unspecified Bird	16/01/2025	23/01/2025
397111	Influenza - Avian	H5N1 HPAI	Africa	Western Africa	Nigeria	Plateau	148030 FARIN GADA	9.9094	8.9046	WOAH (former OIE)	Confirmed	Domestic	Unspecified Bird	16/01/2025	24/01/2025
394973	Influenza - Avian	H5N1 HPAI	Africa	Western Africa	Nigeria	Kano	147002OPP. MAKARANTAN MALLAM BAFFA	11.9649	8.4768	WOAH (former OIE)	Confirmed	Domestic	Unspecified Bird	2024-07-12	2025-12-01
402846	Influenza - Avian	H5N1 HPAI	Africa	Western Africa	Saint Helena	Tristan Da Cunha	Gough Island (Helipad)	-40.34	-9.88	WOAH (former OIE)	Confirmed	Wild	Brown Skua (Stercorarius Antarcticus)	2024-12-09	20/03/2025
386082	Influenza - Avian	H5N1 HPAI	Africa	Western Africa	Nigeria	Delta	Ugbeyiyi	5.7709	5.7068	WOAH (former OIE)	Confirmed	Domestic	Unspecified Bird	27/08/2024	2024-11-09
386442	Influenza - Avian	H7N6 HPAI	Africa	Southern Africa	South Africa	Eastern Cape	ob_139509 - HPAI_H7_2023_118 - HPAI_H7_2023_118	-32	24.4	WOAH (former OIE)	Confirmed	Domestic	Ostrich	2024-09-07	17/09/2024
386008	Influenza - Avian	H9N2 LPAI	Africa	Western Africa	Ghana	Upper East	Upper East	10.7188	-0.820513	WHO	Confirmed			2024-05-05	26/08/2024	1
381764	Influenza - Avian	H5N1 HPAI	Africa	Middle Africa	Gabon	Estuaire	MarchÃ© Ã volailles de mont bouet	0.4015	9.4494	WOAH (former OIE)	Confirmed	Domestic	Unspecified Bird	2024-03-05	21/06/2024
379551	Influenza - Avian	H5 HPAI	Africa	Southern Africa	South Africa	Western Cape	HPAI_H5_W_2023_044	-34.3	20.8	WOAH (former OIE)	Confirmed	Wild	Swift Tern (Thalasseus Bergii)	20/04/2024	28/05/2024
380014	Influenza - Avian	H5N1 HPAI	Africa	Western Africa	Burkina Faso	Centre	OB_135133 - 133882 - OUAGADOUGOU	12.4025	-1.5813	WOAH (former OIE)	Confirmed	Domestic	Turkey	26/03/2024	2024-04-06
375146	Influenza - Avian	H5N1 HPAI	Africa	Western Africa	Burkina Faso	Centre	Ouagadougou	12.3674	-1.4886	National authorities	Confirmed	Domestic	Unspecified Bird	2024-01-03	2024-06-03
377090	Influenza - Avian	H5 HPAI	Africa	Southern Africa	South Africa	Western Cape	HPAI_H5_W_2023_043	-34	23.3	WOAH (former OIE)	Confirmed	Wild	Swift Tern (Thalasseus Bergii)	29/02/2024	2024-04-04
396853	Influenza - Avian	H5N1 HPAI	Africa	Western Africa	Nigeria	Plateau	ob_132865 - Latya Jos	9.7138	8.7964	WOAH (former OIE)	Confirmed	Domestic	Unspecified Bird	27/02/2024	2024-05-03
396854	Influenza - Avian	H5N1 HPAI	Africa	Western Africa	Nigeria	Plateau	ob_132864 - Heipang	9.5994	8.9432	WOAH (former OIE)	Confirmed	Domestic	Unspecified Bird	20/02/2024	2024-05-03
372907	Influenza - Avian	H5N1 HPAI	Africa	Western Africa	Nigeria	Kebbi	Gesse phase 1	12.4539	4.1975	WOAH (former OIE)	Confirmed	Domestic	Unspecified Bird	26/01/2024	2024-12-02
386084	Influenza - Avian	H5N1 HPAI	Africa	Western Africa	Guinea	Labe	LabÃ©	11.3167	-12.2833	FAO-Report	Confirmed	Domestic	Unspecified Bird	26/01/2024	31/01/2024
399198	Influenza - Avian	H5N1 HPAI	Africa	Western Africa	Niger	Niamey	131499NIAMEY I	13.5393	2.0914	WOAH (former OIE)	Confirmed	Domestic	Unspecified Bird	20/01/2024	2025-11-02
372906	Influenza - Avian	H5 HPAI	Africa	Southern Africa	South Africa	Western Cape	OB_131729 - HPAI_H5_2023_028 - HPAI_H5_2023_028	-33.5	22.5	WOAH (former OIE)	Confirmed	Domestic	Ostrich	2024-11-01	2024-09-02
371380	Influenza - Avian	H7N6 HPAI	Africa	Southern Africa	South Africa	Gauteng	OB_130414 - HPAI_H7_2023_115 - HPAI_H7_2023_115	-25.8	28.7	WOAH (former OIE)	Confirmed	Domestic	Unspecified Bird	2024-09-01	22/01/2024
386083	Influenza - Avian	H5N1 HPAI	Africa	Western Africa	Benin	Borgou	Commune de Parakou	9.35	2.61667	FAO-Report	Confirmed	Domestic	Unspecified Bird	31/12/2023	30/01/2024
371381	Influenza - Avian	H7N6 HPAI	Africa	Southern Africa	South Africa	Gauteng	OB_130413 - HPAI_H7_2023_114 - HPAI_H7_2023_114	-25.7	28.7	WOAH (former OIE)	Confirmed	Domestic	Unspecified Bird	18/12/2023	22/01/2024
370249	Influenza - Avian	H7N6 HPAI	Africa	Southern Africa	South Africa	Limpopo	OB_129589 - HPAI_H7_2023_113 - HPAI_H7_2023_113	-23	28.7	WOAH (former OIE)	Confirmed	Domestic	Unspecified Bird	2023-11-12	2024-03-01
370250	Influenza - Avian	H5 HPAI	Africa	Southern Africa	South Africa	Gauteng	OB_129598 - HPAI_H5_2023_025 - HPAI_H5_2023_025	-26	28.4	WOAH (former OIE)	Confirmed	Domestic	Unspecified Bird	27/11/2023	2024-03-01
370252	Influenza - Avian	H5 HPAI	Africa	Southern Africa	South Africa	KwaZulu-Natal	HPAI_H5_W_2023_041	-29.2	29.9	WOAH (former OIE)	Confirmed	Domestic	Unspecified Bird	27/11/2023	2024-03-01
368955	Influenza - Avian	H7N6 HPAI	Africa	Southern Africa	South Africa	Gauteng	HPAI_H7_2023_111	-25.9	27.5	WOAH (former OIE)	Confirmed	Domestic	Unspecified Bird	24/11/2023	14/12/2023
367748	Influenza - Avian	H7N6 HPAI	Africa	Southern Africa	South Africa	Gauteng	OB_128168 - HPAI_H7_2023_109 - HPAI_H7_2023_109	-25.9	27.5	WOAH (former OIE)	Confirmed	Domestic	Unspecified Bird	2023-09-11	28/11/2023
367750	Influenza - Avian	H7N6 HPAI	Africa	Southern Africa	South Africa	Free State	OB_128164 - HPAI_H7_2023_107 - HPAI_H7_2023_107	-28	26.6	WOAH (former OIE)	Confirmed	Domestic	Unspecified Bird	2023-09-11	28/11/2023
366472	Influenza - Avian	H7N6 HPAI	Africa	Southern Africa	South Africa	Free State	OB_127212 - HPAI_H7_2023_104 - HPAI_H7_2023_104	-28	26.6	WOAH (former OIE)	Confirmed	Domestic	Unspecified Bird	2023-01-11	2023-08-11
371383	Influenza - Avian	H5 HPAI	Africa	Southern Africa	South Africa	Gauteng	HPAI_H5_2023_026	-25.8	28	WOAH (former OIE)	Confirmed	Domestic	Unspecified Bird	2023-01-11	22/01/2024
366474	Influenza - Avian	H7N6 HPAI	Africa	Southern Africa	South Africa	North West	OB_127214 - HPAI_H7_2023_106 - HPAI_H7_2023_106	-26.6	27.2	WOAH (former OIE)	Confirmed	Domestic	Unspecified Bird	31/10/2023	2023-08-11
370248	Influenza - Avian	H7N6 HPAI	Africa	Southern Africa	South Africa	Western Cape	OB_129587 - HPAI_H7_2023_112 - HPAI_H7_2023_112	-33.6	22	WOAH (former OIE)	Confirmed	Domestic	Ostrich	31/10/2023	2024-03-01
366473	Influenza - Avian	H7N6 HPAI	Africa	Southern Africa	South Africa	North West	OB_127213 - HPAI_H7_2023_105 - HPAI_H7_2023_105	-26	27.3	WOAH (former OIE)	Confirmed	Domestic	Unspecified Bird	27/10/2023	2023-08-11
366461	Influenza - Avian	H5 HPAI	Africa	Southern Africa	South Africa	North West	OB_127221 - HPAI_H5_2023_021 - HPAI_H5_2023_021	-25.6	27	WOAH (former OIE)	Confirmed	Domestic	Unspecified Bird	25/10/2023	2023-08-11
368954	Influenza - Avian	H7N6 HPAI	Africa	Southern Africa	South Africa	Gauteng	HPAI_H7_W_2023_002	-25.5	28.3	WOAH (former OIE)	Confirmed	Domestic	Unspecified Bird	25/10/2023	14/12/2023
366469	Influenza - Avian	H7N6 HPAI	Africa	Southern Africa	South Africa	Free State	OB_127209 - HPAI_H7_2023_101 - HPAI_H7_2023_101	-27.3	27.3	WOAH (former OIE)	Confirmed	Domestic	Unspecified Bird	18/10/2023	2023-08-11
378130	Influenza - Avian	H5 HPAI	Africa	Southern Africa	South Africa	Gauteng	HPAI_H5_2023_029	-26	27.9	WOAH (former OIE)	Confirmed	Domestic	Unspecified Bird	17/10/2023	29/04/2024
366465	Influenza - Avian	H7N6 HPAI	Africa	Southern Africa	South Africa	North West	OB_127205 - HPAI_H7_2023_097 - HPAI_H7_2023_097	-25.6	27	WOAH (former OIE)	Confirmed	Domestic	Unspecified Bird	16/10/2023	2023-08-11
367747	Influenza - Avian	H7N6 HPAI	Africa	Southern Africa	South Africa	North West	OB_128170 - HPAI_H7_2023_110 - HPAI_H7_2023_110	-26.8	27	WOAH (former OIE)	Confirmed	Domestic	Unspecified Bird	16/10/2023	28/11/2023
365384	Influenza - Avian	H7N6 HPAI	Africa	Southern Africa	South Africa	Gauteng	OB_126577 - HPAI_H7_2023_094 - HPAI_H7_2023_094	-25.7	28.5	WOAH (former OIE)	Confirmed	Domestic	Unspecified Bird	13/10/2023	19/10/2023
366464	Influenza - Avian	H5 HPAI	Africa	Southern Africa	South Africa	Northern Cape	OB_127215 - HPAI_H5_2023_015 - HPAI_H5_2023_015	-27.9	24.8	WOAH (former OIE)	Confirmed	Domestic	Unspecified Bird	2023-12-10	2023-08-11
365383	Influenza - Avian	H7N6 HPAI	Africa	Southern Africa	South Africa	Gauteng	OB_126578 - HPAI_H7_2023_095 - HPAI_H7_2023_095	-26	27.5	WOAH (former OIE)	Confirmed	Domestic	Unspecified Bird	2023-11-10	19/10/2023
365385	Influenza - Avian	H7N6 HPAI	Africa	Southern Africa	South Africa	Gauteng	OB_126576 - HPAI_H7_2023_093 - HPAI_H7_2023_093	-25.5	28.5	WOAH (former OIE)	Confirmed	Domestic	Unspecified Bird	2023-10-10	19/10/2023
365386	Influenza - Avian	H7N6 HPAI	Africa	Southern Africa	South Africa	North West	OB_126574 - HPAI_H7_2023_092 - HPAI_H7_2023_092	-26	27.3	WOAH (former OIE)	Confirmed	Domestic	Unspecified Bird	2023-09-10	19/10/2023
365387	Influenza - Avian	H7N6 HPAI	Africa	Southern Africa	South Africa	Western Cape	OB_126568 - HPAI_H7_2023_091 - HPAI_H7_2023_091	-34	22.3	WOAH (former OIE)	Confirmed	Domestic	Unspecified Bird	2023-09-10	19/10/2023
366466	Influenza - Avian	H7N6 HPAI	Africa	Southern Africa	South Africa	Eastern Cape	OB_127206 - HPAI_H7_2023_098 - HPAI_H7_2023_098	-31.6	28	WOAH (former OIE)	Confirmed	Domestic	Unspecified Bird	2023-09-10	2023-08-11
381810	Influenza - Avian	H7N6 HPAI	Africa	Southern Africa	South Africa	North West	OB_135515 - HPAI_H7_2023_117 - HPAI_H7_2023_117	-26.7	26.1	WOAH (former OIE)	Confirmed	Domestic	Unspecified Bird	2023-09-10	24/06/2024
365388	Influenza - Avian	H7N6 HPAI	Africa	Southern Africa	South Africa	North West	OB_126567 - HPAI_H7_2023_090 - HPAI_H7_2023_090	-26	27.2	WOAH (former OIE)	Confirmed	Domestic	Unspecified Bird	2023-06-10	19/10/2023
368956	Influenza - Avian	H5 HPAI	Africa	Southern Africa	South Africa	Western Cape	HPAI_H5_2023_023	-34.1	21	WOAH (former OIE)	Confirmed	Domestic	Ostrich	2023-04-10	14/12/2023
364725	Influenza - Avian	H7N6 HPAI	Africa	Southern Africa	South Africa	Gauteng	OB_126026 - HPAI_H7_2023_080 - HPAI_H7_2023_080	-25.5	28.3	WOAH (former OIE)	Confirmed	Domestic	Unspecified Bird	2023-01-10	2023-12-10
365321	Influenza - Avian	H7N6 HPAI	Africa	Eastern Africa	Mozambique	Inhambane	Morrumbene	-23.6682	35.3334	WOAH (former OIE)	Confirmed	Domestic	Unspecified Bird	29/09/2023	16/10/2023
367749	Influenza - Avian	H7N6 HPAI	Africa	Southern Africa	South Africa	Gauteng	OB_128166 - HPAI_H7_2023_108 - HPAI_H7_2023_108	-25.7	28.6	WOAH (former OIE)	Confirmed	Domestic	Unspecified Bird	29/09/2023	28/11/2023
364719	Influenza - Avian	H7N6 HPAI	Africa	Southern Africa	South Africa	Gauteng	OB_126034 - HPAI_H7_2023_086 - HPAI_H7_2023_086	-26	27.8	WOAH (former OIE)	Confirmed	Domestic	Unspecified Bird	27/09/2023	2023-12-10
364730	Influenza - Avian	H7N6 HPAI	Africa	Southern Africa	South Africa	North West	OB_126017 - HPAI_H7_2023_075 - HPAI_H7_2023_075	-26	27.4	WOAH (former OIE)	Confirmed	Domestic	Unspecified Bird	26/09/2023	2023-12-10
364724	Influenza - Avian	H7N6 HPAI	Africa	Southern Africa	South Africa	Gauteng	OB_126027 - HPAI_H7_2023_081 - HPAI_H7_2023_081	-25.8	28	WOAH (former OIE)	Confirmed	Domestic	Unspecified Bird	25/09/2023	2023-12-10
366471	Influenza - Avian	H7N6 HPAI	Africa	Southern Africa	South Africa	Gauteng	OB_127211 - HPAI_H7_2023_103 - HPAI_H7_2023_103	-25.9	27.5	WOAH (former OIE)	Confirmed	Domestic	Unspecified Bird	25/09/2023	2023-08-11
364721	Influenza - Avian	H7N6 HPAI	Africa	Southern Africa	South Africa	North West	OB_126031 - HPAI_H7_2023_084 - HPAI_H7_2023_084	-26	27.3	WOAH (former OIE)	Confirmed	Domestic	Unspecified Bird	24/09/2023	2023-12-10
364720	Influenza - Avian	H7N6 HPAI	Africa	Southern Africa	South Africa	Gauteng	OB_126033 - HPAI_H7_2023_085 - HPAI_H7_2023_085	-25.6	28.3	WOAH (former OIE)	Confirmed	Domestic	Unspecified Bird	23/09/2023	2023-12-10
363787	Influenza - Avian	H7N6 HPAI	Africa	Southern Africa	South Africa	Gauteng	OB_125516 - HPAI_H7_2023_071 - HPAI_H7_2023_071	-25.8	28	WOAH (former OIE)	Confirmed	Domestic	Unspecified Bird	22/09/2023	2023-03-10
364716	Influenza - Avian	H7N6 HPAI	Africa	Southern Africa	South Africa	Gauteng	OB_126037 - HPAI_H7_2023_089 - HPAI_H7_2023_089	-26	27.5	WOAH (former OIE)	Confirmed	Domestic	Unspecified Bird	22/09/2023	2023-12-10
366463	Influenza - Avian	H5 HPAI	Africa	Southern Africa	South Africa	Western Cape	OB_127218 - HPAI_H5_2023_018 - HPAI_H5_2023_018	-33.8	22.5	WOAH (former OIE)	Confirmed	Domestic	Ostrich	22/09/2023	2023-08-11
363791	Influenza - Avian	H7N6 HPAI	Africa	Southern Africa	South Africa	Mpumalanga	OB_125510 - HPAI_H7_2023_067 - HPAI_H7_2023_067	-25.8	29	WOAH (former OIE)	Confirmed	Domestic	Unspecified Bird	20/09/2023	2023-03-10
364727	Influenza - Avian	H7N6 HPAI	Africa	Southern Africa	South Africa	North West	OB_126024 - HPAI_H7_2023_078 - HPAI_H7_2023_078	-26.7	26.1	WOAH (former OIE)	Confirmed	Domestic	Unspecified Bird	20/09/2023	2023-12-10
363790	Influenza - Avian	H7N6 HPAI	Africa	Southern Africa	South Africa	North West	OB_125513 - HPAI_H7_2023_068 - HPAI_H7_2023_068	-26	27.3	WOAH (former OIE)	Confirmed	Domestic	Unspecified Bird	19/09/2023	2023-03-10
364729	Influenza - Avian	H7N6 HPAI	Africa	Southern Africa	South Africa	Gauteng	OB_126019 - HPAI_H7_2023_076 - HPAI_H7_2023_076	-25.4	28	WOAH (former OIE)	Confirmed	Domestic	Unspecified Bird	19/09/2023	2023-12-10
364733	Influenza - Avian	H5 HPAI	Africa	Southern Africa	South Africa	KwaZulu-Natal	OB_126038 - HPAI_H5_2023_011 - HPAI_H5_2023_011	-29.3	29.9	WOAH (former OIE)	Confirmed	Domestic	Unspecified Bird	19/09/2023	2023-12-10
363784	Influenza - Avian	H7N6 HPAI	Africa	Southern Africa	South Africa	Gauteng	OB_125522 - HPAI_H7_2023_074 - HPAI_H7_2023_074	-26	27.6	WOAH (former OIE)	Confirmed	Domestic	Unspecified Bird	18/09/2023	2023-03-10
364728	Influenza - Avian	H7N6 HPAI	Africa	Southern Africa	South Africa	North West	OB_126022 - HPAI_H7_2023_077 - HPAI_H7_2023_077	-25.8	27.7	WOAH (former OIE)	Confirmed	Domestic	Unspecified Bird	18/09/2023	2023-12-10
367746	Influenza - Avian	H5 HPAI	Africa	Southern Africa	South Africa	Western Cape	HPAI_H5_2023_022	-33.2	19.9	WOAH (former OIE)	Confirmed	Domestic	Unspecified Bird	18/09/2023	28/11/2023
363796	Influenza - Avian	H7N6 HPAI	Africa	Southern Africa	South Africa	Gauteng	OB_125505 - HPAI_H7_2023_062 - HPAI_H7_2023_062	-25.9	28.7	WOAH (former OIE)	Confirmed	Domestic	Unspecified Bird	16/09/2023	2023-03-10
365382	Influenza - Avian	H7N6 HPAI	Africa	Southern Africa	South Africa	Gauteng	OB_126579 - HPAI_H7_2023_096 - HPAI_H7_2023_096	-26	27.5	WOAH (former OIE)	Confirmed	Domestic	Unspecified Bird	15/09/2023	19/10/2023
363794	Influenza - Avian	H7N6 HPAI	Africa	Southern Africa	South Africa	Gauteng	OB_125507 - HPAI_H7_2023_064 - HPAI_H7_2023_064	-26.1	27.7	WOAH (former OIE)	Confirmed	Domestic	Unspecified Bird	14/09/2023	2023-03-10
363783	Influenza - Avian	H7N6 HPAI	Africa	Southern Africa	South Africa	Mpumalanga	OB_125503 - HPAI_H7_2023_061 - HPAI_H7_2023_061	-26.9	29.2	WOAH (former OIE)	Confirmed	Domestic	Unspecified Bird	13/09/2023	2023-03-10
363785	Influenza - Avian	H7N6 HPAI	Africa	Southern Africa	South Africa	Gauteng	OB_125521 - HPAI_H7_2023_073 - HPAI_H7_2023_073	-26	27.6	WOAH (former OIE)	Confirmed	Domestic	Unspecified Bird	13/09/2023	2023-03-10
363786	Influenza - Avian	H7N6 HPAI	Africa	Southern Africa	South Africa	Gauteng	OB_125518 - HPAI_H7_2023_072 - HPAI_H7_2023_072	-26	27.5	WOAH (former OIE)	Confirmed	Domestic	Unspecified Bird	13/09/2023	2023-03-10
364718	Influenza - Avian	H7N6 HPAI	Africa	Southern Africa	South Africa	Gauteng	OB_126035 - HPAI_H7_2023_087 - HPAI_H7_2023_087	-25.5	28.5	WOAH (former OIE)	Confirmed	Domestic	Unspecified Bird	13/09/2023	2023-12-10
363804	Influenza - Avian	H7N6 HPAI	Africa	Southern Africa	South Africa	Gauteng	OB_125495 - HPAI_H7_2023_053 - HPAI_H7_2023_053	-26	27.7	WOAH (former OIE)	Confirmed	Domestic	Unspecified Bird	2023-12-09	2023-03-10
364722	Influenza - Avian	H7N6 HPAI	Africa	Southern Africa	South Africa	Gauteng	OB_126030 - HPAI_H7_2023_083 - HPAI_H7_2023_083	-25.7	28.5	WOAH (former OIE)	Confirmed	Domestic	Unspecified Bird	2023-11-09	2023-12-10
364726	Influenza - Avian	H7N6 HPAI	Africa	Southern Africa	South Africa	Gauteng	OB_126025 - HPAI_H7_2023_079 - HPAI_H7_2023_079	-25.8	28	WOAH (former OIE)	Confirmed	Domestic	Unspecified Bird	2023-11-09	2023-12-10
366459	Influenza - Avian	H5 HPAI	Africa	Southern Africa	South Africa	Western Cape	OB_127219 - HPAI_H5_2023_019 - HPAI_H5_2023_019	-33.7	22.6	WOAH (former OIE)	Confirmed	Domestic	Ostrich	2023-11-09	2023-08-11
366462	Influenza - Avian	H5 HPAI	Africa	Southern Africa	South Africa	Western Cape	OB_127217 - HPAI_H5_2023_017 - HPAI_H5_2023_017	-33.3	19.1	WOAH (former OIE)	Confirmed	Domestic	Ostrich	2023-11-09	2023-08-11
366467	Influenza - Avian	H7N6 HPAI	Africa	Southern Africa	South Africa	Gauteng	OB_127207 - HPAI_H7_2023_099 - HPAI_H7_2023_099	-25.6	28.4	WOAH (former OIE)	Confirmed	Domestic	Unspecified Bird	2023-11-09	2023-08-11
363793	Influenza - Avian	H7N6 HPAI	Africa	Southern Africa	South Africa	Gauteng	OB_125508 - HPAI_H7_2023_065 - HPAI_H7_2023_065	-25.8	28.7	WOAH (former OIE)	Confirmed	Domestic	Unspecified Bird	2023-10-09	2023-03-10
363795	Influenza - Avian	H7N6 HPAI	Africa	Southern Africa	South Africa	Limpopo	OB_125506 - HPAI_H7_2023_063 - HPAI_H7_2023_063	-24.7	28.9	WOAH (former OIE)	Confirmed	Domestic	Unspecified Bird	2023-09-09	2023-03-10
363797	Influenza - Avian	H7N6 HPAI	Africa	Southern Africa	South Africa	Limpopo	OB_125502 - HPAI_H7_2023_060 - HPAI_H7_2023_060	-25	28.3	WOAH (former OIE)	Confirmed	Domestic	Unspecified Bird	2023-09-09	2023-03-10
363798	Influenza - Avian	H7N6 HPAI	Africa	Southern Africa	South Africa	Gauteng	OB_125501 - HPAI_H7_2023_059 - HPAI_H7_2023_059	-25.9	27.8	WOAH (former OIE)	Confirmed	Domestic	Unspecified Bird	2023-09-09	2023-03-10
363788	Influenza - Avian	H7N6 HPAI	Africa	Southern Africa	South Africa	North West	OB_125515 - HPAI_H7_2023_070 - HPAI_H7_2023_070	-25.7	27	WOAH (former OIE)	Confirmed	Domestic	Unspecified Bird	2023-08-09	2023-03-10
363789	Influenza - Avian	H7N6 HPAI	Africa	Southern Africa	South Africa	North West	OB_125514 - HPAI_H7_2023_069 - HPAI_H7_2023_069	-25.7	27.2	WOAH (former OIE)	Confirmed	Domestic	Unspecified Bird	2023-08-09	2023-03-10
366468	Influenza - Avian	H7N6 HPAI	Africa	Southern Africa	South Africa	Limpopo	OB_127208 - HPAI_H7_2023_100 - HPAI_H7_2023_100	-24.2	29	WOAH (former OIE)	Confirmed	Domestic	Unspecified Bird	2023-08-09	2023-08-11
363799	Influenza - Avian	H7N6 HPAI	Africa	Southern Africa	South Africa	Gauteng	OB_125500 - HPAI_H7_2023_058 - HPAI_H7_2023_058	-26	27.5	WOAH (former OIE)	Confirmed	Domestic	Unspecified Bird	2023-07-09	2023-03-10
363802	Influenza - Avian	H7N6 HPAI	Africa	Southern Africa	South Africa	Gauteng	OB_125497 - HPAI_H7_2023_055 - HPAI_H7_2023_055	-25.9	28	WOAH (former OIE)	Confirmed	Domestic	Unspecified Bird	2023-07-09	2023-03-10
366460	Influenza - Avian	H5 HPAI	Africa	Southern Africa	South Africa	Western Cape	OB_127216 - HPAI_H5_2023_016 - HPAI_H5_2023_016	-33.5	22.2	WOAH (former OIE)	Confirmed	Domestic	Ostrich	2023-07-09	2023-08-11
364734	Influenza - Avian	H5 HPAI	Africa	Southern Africa	South Africa	Western Cape	OB_126041 - HPAI_H5_W_2023_040 - HPAI_H5_W_2023_040	-33.6	18.6	WOAH (former OIE)	Confirmed	Domestic	Parrot	2023-06-09	2023-12-10
362744	Influenza - Avian	H7N6 HPAI	Africa	Southern Africa	South Africa	Gauteng	OB_124956 - HPAI_H7_2023_051 - HPAI_H7_2023_051	-25.6	28.5	WOAH (former OIE)	Confirmed	Domestic	Unspecified Bird	2023-05-09	19/09/2023
363801	Influenza - Avian	H7N6 HPAI	Africa	Southern Africa	South Africa	Mpumalanga	OB_125498 - HPAI_H7_2023_056 - HPAI_H7_2023_056	-26.9	29.2	WOAH (former OIE)	Confirmed	Domestic	Unspecified Bird	2023-05-09	2023-03-10
363803	Influenza - Avian	H7N6 HPAI	Africa	Southern Africa	South Africa	Gauteng	OB_125496 - HPAI_H7_2023_054 - HPAI_H7_2023_054	-25.9	28	WOAH (former OIE)	Confirmed	Domestic	Unspecified Bird	2023-05-09	2023-03-10
364732	Influenza - Avian	H5 HPAI	Africa	Southern Africa	South Africa	Mpumalanga	OB_126039 - HPAI_H5_2023_012 - HPAI_H5_2023_012	-25.6	29.6	WOAH (former OIE)	Confirmed	Domestic	Unspecified Bird	2023-05-09	2023-12-10
362745	Influenza - Avian	H7N6 HPAI	Africa	Southern Africa	South Africa	Gauteng	OB_124954 - HPAI_H7_2023_050 - HPAI_H7_2023_050	-25.9	27.5	WOAH (former OIE)	Confirmed	Domestic	Unspecified Bird	2023-04-09	19/09/2023
362460	Influenza - Avian	H7N6 HPAI	Africa	Southern Africa	South Africa	North West	HPAI_H7_2023_040	-25.9	27.4	WOAH (former OIE)	Confirmed	Domestic	Unspecified Bird	2023-03-09	2023-06-09
362743	Influenza - Avian	H7N6 HPAI	Africa	Southern Africa	South Africa	Gauteng	OB_124957 - HPAI_H7_2023_052 - HPAI_H7_2023_052	-25.8	28.3	WOAH (former OIE)	Confirmed	Domestic	Unspecified Bird	2023-03-09	19/09/2023
362750	Influenza - Avian	H7N6 HPAI	Africa	Southern Africa	South Africa	Gauteng	OB_124942 - HPAI_H7_2023_045 - HPAI_H7_2023_045	-26	27.5	WOAH (former OIE)	Confirmed	Domestic	Unspecified Bird	2023-03-09	19/09/2023
362753	Influenza - Avian	H7N6 HPAI	Africa	Southern Africa	South Africa	North West	OB_124937 - HPAI_H7_2023_041 - HPAI_H7_2023_041	-25.9	27.401	WOAH (former OIE)	Confirmed	Domestic	Unspecified Bird	2023-03-09	19/09/2023
363757	Influenza - Avian	H7N6 HPAI	Africa	Southern Africa	South Africa	Gauteng	HPAI_H7_W_2023_001	-26	28.1	WOAH (former OIE)	Confirmed	Domestic	Unspecified Bird	2023-02-09	2023-03-10
362749	Influenza - Avian	H7N6 HPAI	Africa	Southern Africa	South Africa	Mpumalanga	OB_124944 - HPAI_H7_2023_046 - HPAI_H7_2023_046	-25.6	29.4	WOAH (former OIE)	Confirmed	Domestic	Unspecified Bird	2023-01-09	19/09/2023
362751	Influenza - Avian	H7N6 HPAI	Africa	Southern Africa	South Africa	Gauteng	OB_124939 - HPAI_H7_2023_043 - HPAI_H7_2023_043	-26.5	28.4	WOAH (former OIE)	Confirmed	Domestic	Unspecified Bird	2023-01-09	19/09/2023
364723	Influenza - Avian	H7N6 HPAI	Africa	Southern Africa	South Africa	Gauteng	OB_126029 - HPAI_H7_2023_082 - HPAI_H7_2023_082	-25.5	28.3	WOAH (former OIE)	Confirmed	Domestic	Unspecified Bird	2023-01-09	2023-12-10
363800	Influenza - Avian	H7N6 HPAI	Africa	Southern Africa	South Africa	Gauteng	OB_125499 - HPAI_H7_2023_057 - HPAI_H7_2023_057	-26	27.6	WOAH (former OIE)	Confirmed	Domestic	Unspecified Bird	31/08/2023	2023-03-10
362461	Influenza - Avian	H7N6 HPAI	Africa	Southern Africa	South Africa	Gauteng	HPAI_H7_2023_039	-25.5	28.5	WOAH (former OIE)	Confirmed	Domestic	Unspecified Bird	30/08/2023	2023-06-09
362463	Influenza - Avian	H7N6 HPAI	Africa	Southern Africa	South Africa	Gauteng	HPAI_H7_2023_037	-26	27.6	WOAH (former OIE)	Confirmed	Domestic	Unspecified Bird	29/08/2023	2023-06-09
362752	Influenza - Avian	H7N6 HPAI	Africa	Southern Africa	South Africa	Gauteng	OB_124938 - HPAI_H7_2023_042 - HPAI_H7_2023_042	-25.6	28.3	WOAH (former OIE)	Confirmed	Domestic	Unspecified Bird	29/08/2023	19/09/2023
366470	Influenza - Avian	H7N6 HPAI	Africa	Southern Africa	South Africa	Western Cape	OB_127210 - HPAI_H7_2023_102 - HPAI_H7_2023_102	-34	21.4	WOAH (former OIE)	Confirmed	Domestic	Unspecified Bird	28/08/2023	2023-08-11
377720	Influenza - Avian	H7N6 HPAI	Africa	Southern Africa	South Africa	Gauteng	HPAI_H7_2023_116	-26	27.6	WOAH (former OIE)	Confirmed	Domestic	Unspecified Bird	28/08/2023	19/04/2024
362746	Influenza - Avian	H7N6 HPAI	Africa	Southern Africa	South Africa	Gauteng	OB_124952 - HPAI_H7_2023_049 - HPAI_H7_2023_049	-25.6	28.5	WOAH (former OIE)	Confirmed	Domestic	Unspecified Bird	27/08/2023	19/09/2023
362470	Influenza - Avian	H7N6 HPAI	Africa	Southern Africa	South Africa	Gauteng	HPAI_H7_2023_032	-25.6	28	WOAH (former OIE)	Confirmed	Domestic	Unspecified Bird	26/08/2023	2023-06-09
362747	Influenza - Avian	H7N6 HPAI	Africa	Southern Africa	South Africa	Gauteng	OB_124950 - HPAI_H7_2023_048 - HPAI_H7_2023_048	-26	27.5	WOAH (former OIE)	Confirmed	Domestic	Unspecified Bird	26/08/2023	19/09/2023
361689	Influenza - Avian	H5N1 HPAI	Africa	Western Africa	Nigeria	Ogun	Big Psalm Gift Farms	6.9613	3.4274	WOAH (former OIE)	Confirmed	Domestic	Unspecified Bird	24/08/2023	2023-04-09
362469	Influenza - Avian	H7N6 HPAI	Africa	Southern Africa	South Africa	Gauteng	HPAI_H7_2023_033	-25.4	28.4	WOAH (former OIE)	Confirmed	Domestic	Unspecified Bird	24/08/2023	2023-06-09
362472	Influenza - Avian	H5 HPAI	Africa	Southern Africa	South Africa	KwaZulu-Natal	HPAI_H5_2023_010	-29.6	30.4	WOAH (former OIE)	Confirmed	Domestic	Unspecified Bird	24/08/2023	2023-06-09
362466	Influenza - Avian	H7N6 HPAI	Africa	Southern Africa	South Africa	Gauteng	HPAI_H7_2023_034	-26.1	27.7	WOAH (former OIE)	Confirmed	Domestic	Unspecified Bird	23/08/2023	2023-06-09
362462	Influenza - Avian	H7N6 HPAI	Africa	Southern Africa	South Africa	Limpopo	HPAI_H7_2023_038	-25.2	28.4	WOAH (former OIE)	Confirmed	Domestic	Unspecified Bird	22/08/2023	2023-06-09
362464	Influenza - Avian	H7N6 HPAI	Africa	Southern Africa	South Africa	Limpopo	HPAI_H7_2023_036	-25	28.5	WOAH (former OIE)	Confirmed	Domestic	Unspecified Bird	22/08/2023	2023-06-09
361460	Influenza - Avian	H7 HPAI	Africa	Southern Africa	South Africa	Gauteng	HPAI_H7_2023_029	-26	27.8	WOAH (former OIE)	Confirmed	Domestic	Unspecified Bird	21/08/2023	30/08/2023
362465	Influenza - Avian	H7N6 HPAI	Africa	Southern Africa	South Africa	Gauteng	HPAI_H7_2023_035	-25.9	28.3	WOAH (former OIE)	Confirmed	Domestic	Unspecified Bird	21/08/2023	2023-06-09
364731	Influenza - Avian	H5 HPAI	Africa	Southern Africa	South Africa	Western Cape	OB_126040 - HPAI_H5_2023_013 - HPAI_H5_2023_013	-33.5	22.2	WOAH (former OIE)	Confirmed	Domestic	Unspecified Bird	21/08/2023	2023-12-10
372905	Influenza - Avian	H5 HPAI	Africa	Southern Africa	South Africa	Western Cape	OB_131728 - HPAI_H5_2023_027 - HPAI_H5_2023_027	-33.5	22.5	WOAH (former OIE)	Confirmed	Domestic	Ostrich	21/08/2023	2024-09-02
361459	Influenza - Avian	H7 HPAI	Africa	Southern Africa	South Africa	Gauteng	HPAI_H7_2023_030	-26.1	27.7	WOAH (former OIE)	Confirmed	Domestic	Unspecified Bird	20/08/2023	30/08/2023
361461	Influenza - Avian	H7 HPAI	Africa	Southern Africa	South Africa	Gauteng	HPAI_H7_2023_028	-26	27.6	WOAH (former OIE)	Confirmed	Domestic	Unspecified Bird	20/08/2023	30/08/2023
362471	Influenza - Avian	H7N6 HPAI	Africa	Southern Africa	South Africa	Gauteng	HPAI_H7_2023_031	-25.9	28.4	WOAH (former OIE)	Confirmed	Domestic	Unspecified Bird	20/08/2023	2023-06-09
363792	Influenza - Avian	H7N6 HPAI	Africa	Southern Africa	South Africa	Gauteng	OB_125509 - HPAI_H7_2023_066 - HPAI_H7_2023_066	-25.6	28.5	WOAH (former OIE)	Confirmed	Domestic	Unspecified Bird	20/08/2023	2023-03-10
361464	Influenza - Avian	H7 HPAI	Africa	Southern Africa	South Africa	Gauteng	HPAI_H7_2023_024	-25.9	27.8	WOAH (former OIE)	Confirmed	Domestic	Unspecified Bird	19/08/2023	30/08/2023
362733	Influenza - Avian	H7 HPAI	Africa	Southern Africa	South Africa	Mpumalanga	OB_124203 - HPAI_H7_2023_021 - HPAI_H7_2023_021	-26	28.9	WOAH (former OIE)	Confirmed	Domestic	Unspecified Bird	19/08/2023	22/08/2023
362734	Influenza - Avian	H7 HPAI	Africa	Southern Africa	South Africa	Mpumalanga	OB_124202 - HPAI_H7_2023_020 - HPAI_H7_2023_020	-26	28.6	WOAH (former OIE)	Confirmed	Domestic	Unspecified Bird	18/08/2023	22/08/2023
364717	Influenza - Avian	H7N6 HPAI	Africa	Southern Africa	South Africa	KwaZulu-Natal	OB_126036 - HPAI_H7_2023_088 - HPAI_H7_2023_088	-30.5	29.4	WOAH (former OIE)	Confirmed	Domestic	Unspecified Bird	18/08/2023	2023-12-10
361462	Influenza - Avian	H7 HPAI	Africa	Southern Africa	South Africa	Gauteng	HPAI_H7_2023_026	-26.5	28	WOAH (former OIE)	Confirmed	Domestic	Unspecified Bird	15/08/2023	30/08/2023
362735	Influenza - Avian	H7 HPAI	Africa	Southern Africa	South Africa	Gauteng	OB_124201 - HPAI_H7_2023_019 - HPAI_H7_2023_019	-26	28.3	WOAH (former OIE)	Confirmed	Domestic	Unspecified Bird	14/08/2023	22/08/2023
366458	Influenza - Avian	H5 HPAI	Africa	Southern Africa	South Africa	Western Cape	OB_127220 - HPAI_H5_2023_020 - HPAI_H5_2023_020	-34.1	20.7	WOAH (former OIE)	Confirmed	Domestic	Ostrich	14/08/2023	2023-08-11
362739	Influenza - Avian	H7 HPAI	Africa	Southern Africa	South Africa	Gauteng	OB_124196 - HPAI_H7_2023_015 - HPAI_H7_2023_015	-25.9	28.4	WOAH (former OIE)	Confirmed	Domestic	Unspecified Bird	13/08/2023	22/08/2023
362473	Influenza - Avian	H5 HPAI	Africa	Southern Africa	South Africa	Eastern Cape	HPAI_H5_W_2023_036	-33.9	25.5	WOAH (former OIE)	Confirmed	Wild	Cape Cormorant (Phalacrocorax Capensis)	2023-12-08	2023-06-09
362730	Influenza - Avian	H7 HPAI	Africa	Southern Africa	South Africa	Gauteng	OB_124205 - HPAI_H7_2023_023 - HPAI_H7_2023_023	-26	28.5	WOAH (former OIE)	Confirmed	Domestic	Unspecified Bird	2023-12-08	22/08/2023
361463	Influenza - Avian	H7 HPAI	Africa	Southern Africa	South Africa	Gauteng	HPAI_H7_2023_025	-26.1	28.3	WOAH (former OIE)	Confirmed	Domestic	Unspecified Bird	2023-10-08	30/08/2023
362736	Influenza - Avian	H7 HPAI	Africa	Southern Africa	South Africa	Gauteng	OB_124200 - HPAI_H7_2023_018 - HPAI_H7_2023_018	-26	28.3	WOAH (former OIE)	Confirmed	Domestic	Unspecified Bird	2023-10-08	22/08/2023
362740	Influenza - Avian	H7 HPAI	Africa	Southern Africa	South Africa	Gauteng	OB_124195 - HPAI_H7_2023_014 - HPAI_H7_2023_014	-25.9	28.4	WOAH (former OIE)	Confirmed	Domestic	Unspecified Bird	2023-10-08	22/08/2023
362741	Influenza - Avian	H7 HPAI	Africa	Southern Africa	South Africa	Gauteng	OB_124194 - HPAI_H7_2023_013 - HPAI_H7_2023_013	-25.5	28.5	WOAH (former OIE)	Confirmed	Domestic	Unspecified Bird	2023-10-08	22/08/2023
362732	Influenza - Avian	H7 HPAI	Africa	Southern Africa	South Africa	Gauteng	OB_124204 - HPAI_H7_2023_022 - HPAI_H7_2023_022	-26.1	28.5	WOAH (former OIE)	Confirmed	Domestic	Unspecified Bird	2023-09-08	22/08/2023
362737	Influenza - Avian	H7 HPAI	Africa	Southern Africa	South Africa	Gauteng	OB_124198 - HPAI_H7_2023_017 - HPAI_H7_2023_017	-26	28.4	WOAH (former OIE)	Confirmed	Domestic	Unspecified Bird	2023-09-08	22/08/2023
362738	Influenza - Avian	H7 HPAI	Africa	Southern Africa	South Africa	Gauteng	OB_124197 - HPAI_H7_2023_016 - HPAI_H7_2023_016	-26	28.3	WOAH (former OIE)	Confirmed	Domestic	Unspecified Bird	2023-08-08	22/08/2023
362748	Influenza - Avian	H7N6 HPAI	Africa	Southern Africa	South Africa	Gauteng	OB_124949 - HPAI_H7_2023_047 - HPAI_H7_2023_047	-26	28.301	WOAH (former OIE)	Confirmed	Domestic	Unspecified Bird	2023-08-08	19/09/2023
362731	Influenza - Avian	H7 HPAI	Africa	Southern Africa	South Africa	Gauteng	OB_124191 - HPAI_H7_2023_012 - HPAI_H7_2023_012	-26	28.5	WOAH (former OIE)	Confirmed	Domestic	Unspecified Bird	2023-07-08	22/08/2023
365389	Influenza - Avian	H5 HPAI	Africa	Southern Africa	South Africa	Western Cape	HPAI_H5_2023_014	-34.1	21.8	WOAH (former OIE)	Confirmed	Domestic	Unspecified Bird	2023-07-08	19/10/2023
362742	Influenza - Avian	H7 HPAI	Africa	Southern Africa	South Africa	Gauteng	OB_124188 - HPAI_H7_2023_011 - HPAI_H7_2023_011	-26.1	28.3	WOAH (former OIE)	Confirmed	Domestic	Unspecified Bird	2023-02-08	22/08/2023
360872	Influenza - Avian	H7 HPAI	Africa	Southern Africa	South Africa	Free State	OB_123135 - HPAI_H7_2023_009 - HPAI_H7_2023_009	-27.8	26.7	WOAH (former OIE)	Confirmed	Domestic	Unspecified Bird	2023-01-08	18/08/2023
360873	Influenza - Avian	H7 HPAI	Africa	Southern Africa	South Africa	Mpumalanga	OB_123134 - HPAI_H7_2023_008 - HPAI_H7_2023_008	-26	28.9	WOAH (former OIE)	Confirmed	Domestic	Unspecified Bird	30/07/2023	18/08/2023
360874	Influenza - Avian	H7 HPAI	Africa	Southern Africa	South Africa	Gauteng	OB_123133 - HPAI_H7_2023_007 - HPAI_H7_2023_007	-26.1	28.4	WOAH (former OIE)	Confirmed	Domestic	Unspecified Bird	26/07/2023	18/08/2023
360797	Influenza - Avian	H5 HPAI	Africa	Southern Africa	South Africa	KwaZulu-Natal	HPAI_H5_2023_009	-29.7	30.4	WOAH (former OIE)	Confirmed	Domestic	Unspecified Bird	24/07/2023	18/08/2023
360875	Influenza - Avian	H7 HPAI	Africa	Southern Africa	South Africa	Gauteng	OB_123132 - HPAI_H7_2023_006 - HPAI_H7_2023_006	-25.9	28	WOAH (former OIE)	Confirmed	Domestic	Unspecified Bird	20/07/2023	18/08/2023
360799	Influenza - Avian	H5 HPAI	Africa	Southern Africa	South Africa	Eastern Cape	HPAI_H5_W_2023_032	-31	28.2	WOAH (former OIE)	Confirmed	Wild	Grey Crowned Crane:balearica Regulorum(Gruidae)	18/07/2023	18/08/2023
360799	Influenza - Avian	H5 HPAI	Africa	Southern Africa	South Africa	Eastern Cape	HPAI_H5_W_2023_032	-31	28.2	WOAH (former OIE)	Confirmed	Wild	Pied Crow (Corvus Albus)	18/07/2023	18/08/2023
360876	Influenza - Avian	H7 HPAI	Africa	Southern Africa	South Africa	Mpumalanga	OB_123131 - HPAI_H7_2023_005 - HPAI_H7_2023_005	-26.1	28.6	WOAH (former OIE)	Confirmed	Domestic	Unspecified Bird	17/07/2023	18/08/2023
360871	Influenza - Avian	H7 HPAI	Africa	Southern Africa	South Africa	Gauteng	OB_123136 - HPAI_H7_2023_010 - HPAI_H7_2023_010	-25.8	28.4	WOAH (former OIE)	Confirmed	Domestic	Unspecified Bird	16/07/2023	18/08/2023
359235	Influenza - Avian	H5N1 HPAI	Africa	Western Africa	Nigeria	Lagos	AB & C Farm ILAMIJA EPE Area	6.52498	3.92718	WOAH (former OIE)	Confirmed	Domestic	Unspecified Bird	14/07/2023	21/07/2023
371382	Influenza - Avian	H5 HPAI	Africa	Southern Africa	South Africa	Western Cape	HPAI_H5_W_2023_042	-34.6	19.4	WOAH (former OIE)	Confirmed	Wild	Jackass Penguin Spheniscus Demersus	2023-06-07	22/01/2024
358635	Influenza - Avian	H5N1 HPAI	Africa	Eastern Africa	RÃ©union	Arrondissement_souse_le_vent	saint louis	-21.2783	55.4101	WOAH (former OIE)	Confirmed	Domestic	Unspecified Bird	2023-04-07	18/07/2023
359274	Influenza - Avian	H5 HPAI	Africa	Southern Africa	South Africa	KwaZulu-Natal	HPAI_H5_2023_008	-29.7	30.5	WOAH (former OIE)	Confirmed	Domestic	Unspecified Bird	2023-04-07	24/07/2023
370251	Influenza - Avian	H5 HPAI	Africa	Southern Africa	South Africa	Western Cape	OB_129591 - HPAI_H5_2023_024 - HPAI_H5_2023_024	-33.6	22.3	WOAH (former OIE)	Confirmed	Domestic	Unspecified Bird	2023-04-07	2024-03-01
360958	Influenza - Avian	H5 HPAI	Africa	Southern Africa	South Africa	KwaZulu-Natal	HPAI_H5_W_2023_034	-29.8	31	WOAH (former OIE)	Confirmed	Wild	Swift Tern (Thalasseus Bergii)	2023-02-07	22/08/2023
357567	Influenza - Avian	H5N1 HPAI	Africa	Western Africa	Togo	Maritime	Togblecope	6.2403	1.219	WOAH (former OIE)	Confirmed	Domestic	Chicken	21/06/2023	2023-04-07
357939	Influenza - Avian	H5N1 HPAI	Africa	Southern Africa	South Africa	Eastern Cape	HPAI_H5_W_2023_026 - HPAI_H5_W_2023_026	-33.9893	25.3004	WOAH (former OIE)	Confirmed	Wild	Swift Tern (Thalasseus Bergii)	15/06/2023	2023-11-07
359275	Influenza - Avian	H7 HPAI	Africa	Southern Africa	South Africa	Mpumalanga	HPAI_H7_2023_004	-26.2	28.6	WOAH (former OIE)	Confirmed	Domestic	Unspecified Bird	14/06/2023	24/07/2023
357936	Influenza - Avian	H7 HPAI	Africa	Southern Africa	South Africa	Gauteng	HPAI_H7_2023_003	-26.2	28.5	WOAH (former OIE)	Confirmed	Domestic	Unspecified Bird	2023-12-06	2023-11-07
356557	Influenza - Avian	H5 HPAI	Africa	Southern Africa	South Africa	Western Cape	HPAI_H5_2023_007	-33.9	22.3	WOAH (former OIE)	Confirmed	Domestic	Unspecified Bird	2023-11-06	23/06/2023
357940	Influenza - Avian	H5N1 HPAI	Africa	Southern Africa	South Africa	Western Cape	HPAI_H5_W_2023_025 - HPAI_H5_W_2023_025	-34.4431	20.7906	WOAH (former OIE)	Confirmed	Wild	Swift Tern (Thalasseus Bergii)	2023-09-06	2023-11-07
356559	Influenza - Avian	H5 HPAI	Africa	Southern Africa	South Africa	Eastern Cape	HPAI_H5_W_2023_020	-34.1	24.8	WOAH (former OIE)	Confirmed	Wild	Common Tern (Sterna Hirundo)	2023-05-06	23/06/2023
357943	Influenza - Avian	H5N1 HPAI	Africa	Southern Africa	South Africa	Western Cape	HPAI_H5_W_2023_022 - HPAI_H5_W_2023_022	-33.7933	18.3655	WOAH (former OIE)	Confirmed	Wild	Jackass Penguin Spheniscus Demersus	2023-05-06	2023-11-07
356762	Influenza - Avian	H7 HPAI	Africa	Southern Africa	South Africa	Mpumalanga	HPAI_H7_2023_002	-26.2	28.6	WOAH (former OIE)	Confirmed	Domestic	Unspecified Bird	2023-02-06	23/06/2023
359272	Influenza - Avian	H5 HPAI	Africa	Southern Africa	South Africa	Eastern Cape	HPAI_H5_W_2023_030	-33.7	25.4	WOAH (former OIE)	Confirmed	Domestic	Unspecified Bird	2023-01-06	24/07/2023
357941	Influenza - Avian	H5N1 HPAI	Africa	Southern Africa	South Africa	Western Cape	HPAI_H5_W_2023_024 - HPAI_H5_W_2023_024	-34.1	18.4	WOAH (former OIE)	Confirmed	Wild	Swift Tern (Thalasseus Bergii)	31/05/2023	2023-11-07
357942	Influenza - Avian	H5N1 HPAI	Africa	Southern Africa	South Africa	Western Cape	HPAI_H5_W_2023_023 - HPAI_H5_W_2023_023	-34.2997	18.8175	WOAH (former OIE)	Confirmed	Wild	Jackass Penguin Spheniscus Demersus	31/05/2023	2023-11-07
356763	Influenza - Avian	H7 HPAI	Africa	Southern Africa	South Africa	Mpumalanga	HPAI_H7_2023_001	-26.2	28.6	WOAH (former OIE)	Confirmed	Domestic	Unspecified Bird	29/05/2023	23/06/2023
359271	Influenza - Avian	H5 HPAI	Africa	Southern Africa	South Africa	Western Cape	HPAI_H5_W_2023_031	-33.9	18.7	WOAH (former OIE)	Confirmed	Wild	Rock Dove (Columba Livia)	22/05/2023	24/07/2023
355629	Influenza - Avian	H5 HPAI	Africa	Southern Africa	South Africa	Western Cape	HPAI_H5_W_2023_017	-33.9012	18.3984	WOAH (former OIE)	Confirmed	Wild	Common Tern (Sterna Hirundo)	20/05/2023	13/06/2023
356558	Influenza - Avian	H5 HPAI	Africa	Southern Africa	South Africa	Western Cape	HPAI_H5_W_2023_021	-32.8	18.2	WOAH (former OIE)	Confirmed	Wild	Common Tern (Sterna Hirundo)	20/05/2023	23/06/2023
355606	Influenza - Avian	H5 HPAI	Africa	Southern Africa	South Africa	Western Cape	HPAI_H5_W_2023_018	-33.6	18.4	WOAH (former OIE)	Confirmed	Wild	Kelp Gull	19/05/2023	13/06/2023
355604	Influenza - Avian	H5 HPAI	Africa	Southern Africa	South Africa	Western Cape	HPAI_H5_2023_006	-33.9	22.3	WOAH (former OIE)	Confirmed	Domestic	Unspecified Bird	15/05/2023	13/06/2023
360957	Influenza - Avian	H5 HPAI	Africa	Southern Africa	South Africa	Western Cape	HPAI_H5_W_2023_035	-33.9	23.4	WOAH (former OIE)	Confirmed	Wild	Jackass Penguin Spheniscus Demersus	2023-12-05	22/08/2023
355607	Influenza - Avian	H5 HPAI	Africa	Southern Africa	South Africa	Western Cape	HPAI_H5_W_2023_016	-32.1	18.305	WOAH (former OIE)	Confirmed	Wild	Swift Tern (Thalasseus Bergii)	2023-10-05	13/06/2023
354677	Influenza - Avian	H5 HPAI	Africa	Southern Africa	South Africa	Western Cape	HPAI_H5_W_2023_014	-34	18.35	WOAH (former OIE)	Confirmed	Wild	Tern	2023-08-05	30/05/2023
354678	Influenza - Avian	H5 HPAI	Africa	Southern Africa	South Africa	Western Cape	HPAI_H5_W_2023_013	-34.1	18.4	WOAH (former OIE)	Confirmed	Wild	Tern	2023-04-05	30/05/2023
359273	Influenza - Avian	H5 HPAI	Africa	Southern Africa	South Africa	KwaZulu-Natal	HPAI_H5_W_2023_029	-29.6	30.3	WOAH (former OIE)	Confirmed	Wild	Unspecified Bird	28/04/2023	24/07/2023
354297	Influenza - Avian	H5 HPAI	Africa	Southern Africa	South Africa	Western Cape	HPAI_H5_2023_005	-33.65	18.8	WOAH (former OIE)	Confirmed	Domestic	Unspecified Bird	27/04/2023	26/05/2023
352701	Influenza - Avian	H5N1 HPAI	Africa	Western Africa	Nigeria	Rivers	AIDRITZO FARM	4.8425	6.9545	WOAH (former OIE)	Confirmed	Domestic	Unspecified Bird	26/04/2023	2023-06-05
354298	Influenza - Avian	H5 HPAI	Africa	Southern Africa	South Africa	Western Cape	HPAI_H5_2023_004	-33.65	18.8	WOAH (former OIE)	Confirmed	Domestic	Unspecified Bird	26/04/2023	26/05/2023
357938	Influenza - Avian	H5N1 HPAI	Africa	Southern Africa	South Africa	Gauteng	HPAI_H5_W_2023_027 - HPAI_H5_W_2023_027	-25.9	28.6	WOAH (former OIE)	Confirmed	Wild	Unspecified Bird	26/04/2023	2023-11-07
352353	Influenza - Avian	H5 HPAI	Africa	Southern Africa	South Africa	Western Cape	HPAI_H5_2023_003	-33.6	18.85	WOAH (former OIE)	Confirmed	Domestic	Unspecified Bird	25/04/2023	2023-04-05
355605	Influenza - Avian	H5 HPAI	Africa	Southern Africa	South Africa	Gauteng	HPAI_H5_W_2023_019	-26	28.1	WOAH (former OIE)	Confirmed	Wild	Unspecified Bird	25/04/2023	13/06/2023
355206	Influenza - Avian	H5N1 HPAI	Africa	Western Africa	Senegal	Ziguinchor	Kalyssaye	12.66	-16.75	National authorities	Confirmed	Wild	Unspecified Bird	23/04/2023	27/04/2023
352354	Influenza - Avian	H5 HPAI	Africa	Southern Africa	South Africa	Western Cape	HPAI_H5_2023_002	-33.6	18.9	WOAH (former OIE)	Confirmed	Domestic	Unspecified Bird	21/04/2023	2023-04-05
354299	Influenza - Avian	H5 HPAI	Africa	Southern Africa	South Africa	Western Cape	HPAI_H5_W_2023_012	-33.9	19.8	WOAH (former OIE)	Confirmed	Wild	Egyptian Goose (Alopochen Aegyptiacus)	18/04/2023	26/05/2023
354676	Influenza - Avian	H5 HPAI	Africa	Southern Africa	South Africa	Gauteng	HPAI_H5_W_2023_015	-25.8	28	WOAH (former OIE)	Confirmed	Wild	Unspecified Bird	18/04/2023	30/05/2023
351759	Influenza - Avian	H5N1 HPAI	Africa	Western Africa	Guinea	Boke	Iles Kapatchez	10.4652	-14.1549	FAO officer	Confirmed	Wild	Unspecified Bird	15/04/2023	24/04/2023
399207	Influenza - Avian	H5N1 HPAI	Africa	Western Africa	Mauritania	Dakhlet-Nouadhibou	banc d'arguin	19.9723	-16.2298	WOAH (former OIE)	Confirmed	Wild	Caspian Tern (Hydroprogne Caspia)	15/04/2023	13/01/2025
357937	Influenza - Avian	H5N1 HPAI	Africa	Southern Africa	South Africa	Gauteng	HPAI_H5_W_2023_028 - HPAI_H5_W_2023_028	-26	27.5	WOAH (former OIE)	Confirmed	Wild	Unspecified Bird	2023-04-04	2023-11-07
350636	Influenza - Avian	H5N1 HPAI	Africa	Western Africa	Gambia	West Coast	Tanji	13.2291	-16.6714	WOAH (former OIE)	Confirmed	Wild	Royal Tern	31/03/2023	2023-08-04
350636	Influenza - Avian	H5N1 HPAI	Africa	Western Africa	Gambia	West Coast	Tanji	13.2291	-16.6714	WOAH (former OIE)	Confirmed	Wild	Grey Headed Gull (Chroicocephalus Cirrocephalus)	31/03/2023	2023-08-04
350636	Influenza - Avian	H5N1 HPAI	Africa	Western Africa	Gambia	West Coast	Tanji	13.2291	-16.6714	WOAH (former OIE)	Confirmed	Wild	Caspian Gull (Larus Cachinnans)	31/03/2023	2023-08-04
360798	Influenza - Avian	H5 HPAI	Africa	Southern Africa	South Africa	Gauteng	HPAI_H5_W_2023_033	-26.3	27.9	WOAH (former OIE)	Confirmed	Wild	Unspecified Bird	28/03/2023	18/08/2023
350079	Influenza - Avian	H5N1 HPAI	Africa	Western Africa	Senegal	Louga	Potou	15.7411	-16.5237	WOAH (former OIE)	Confirmed	Domestic	Chicken	18/03/2023	29/03/2023
354303	Influenza - Avian	H5 HPAI	Africa	Southern Africa	South Africa	Gauteng	HPAI_H5_W_2023_008	-25.9	28.7	WOAH (former OIE)	Confirmed	Wild	Unspecified Bird	15/03/2023	26/05/2023
352355	Influenza - Avian	H5 HPAI	Africa	Southern Africa	South Africa	Mpumalanga	HPAI_H5_W_2023_004	-26	30.4	WOAH (former OIE)	Confirmed	Environmental sample	Unspecified Bird	14/03/2023	2023-04-05
354302	Influenza - Avian	H5 HPAI	Africa	Southern Africa	South Africa	Gauteng	HPAI_H5_W_2023_009	-26.2	28	WOAH (former OIE)	Confirmed	Wild	Unspecified Bird	13/03/2023	26/05/2023
354301	Influenza - Avian	H5 HPAI	Africa	Southern Africa	South Africa	Gauteng	HPAI_H5_W_2023_010	-26.4	28.5	WOAH (former OIE)	Confirmed	Wild	Unspecified Bird	2023-12-03	26/05/2023
352358	Influenza - Avian	H5 HPAI	Africa	Southern Africa	South Africa	KwaZulu-Natal	HPAI_H5_W_2023_005	-29.8	30.4	WOAH (former OIE)	Confirmed	Environmental sample	Unspecified Bird	2023-10-03	2023-04-05
352356	Influenza - Avian	H5 HPAI	Africa	Southern Africa	South Africa	KwaZulu-Natal	HPAI_H5_W_2023_007	-29.6	30.4	WOAH (former OIE)	Confirmed	Environmental sample	Unspecified Bird	2023-09-03	2023-04-05
354300	Influenza - Avian	H5 HPAI	Africa	Southern Africa	South Africa	Gauteng	HPAI_H5_W_2023_011	-26.4	28.5	WOAH (former OIE)	Confirmed	Wild	Unspecified Bird	2023-09-03	26/05/2023
347809	Influenza - Avian	H5N1 HPAI	Africa	Western Africa	Senegal	Saint louis	National Park of Langue de Barbarie	15.8663	-16.5101	FAO officer	Confirmed	Wild	Laridae (Unidentified):Laridae (Incognita)(Laridae)	2023-08-03	13/03/2023
352357	Influenza - Avian	H5 HPAI	Africa	Southern Africa	South Africa	KwaZulu-Natal	HPAI_H5_W_2023_006	-29.7	30.5	WOAH (former OIE)	Confirmed	Environmental sample	Unspecified Bird	2023-08-03	2023-04-05
347808	Influenza - Avian	H5N1 HPAI	Africa	Western Africa	Senegal	Dakar	Lac Rose area	14.8516	-17.2037	FAO officer	Confirmed	Wild	Tern	2023-05-03	13/03/2023
345938	Influenza - Avian	H5N1 HPAI	Africa	Western Africa	Niger	Niamey	Koubia(Commune of Niamey 1 district of Niamey 1 region of Niamey)	13.5471	2.06122	FAO officer	Confirmed	Domestic	Unspecified Bird	18/02/2023	23/02/2023
344290	Influenza - Avian	H5N1 HPAI	Africa	Western Africa	Niger	Diffa	Diffa (commune of Diffa district of Diffa region of Diffa)	13.3121	12.6088	FAO officer	Confirmed	Domestic	Unspecified Bird	27/01/2023	2023-12-02
342492	Influenza - Avian	H5N1 HPAI	Africa	Western Africa	Niger	Maradi	Bouloum Kourou (Commune of Chadakori District of Guidan Roumdji region of Maradi)	13.728	6.713	FAO officer	Confirmed	Domestic	Guinea Fowl	18/01/2023	23/01/2023
341387	Influenza - Avian	H5N1 HPAI	Africa	Western Africa	Niger	Zinder	Alkali Quarter (Commune of Zinder 3 District of Zinder3 region of Zinder)	13.8068	8.9836	FAO officer	Confirmed	Domestic	Unspecified Bird	16/01/2023	18/01/2023
341386	Influenza - Avian	H5N1 HPAI	Africa	Western Africa	Niger	Tillaberi	Torodi(Commune of Torodi District of Torodi region of TillabÃ©ri)	13.1181	1.7986	FAO officer	Confirmed	Domestic	Unspecified Bird	13/01/2023	18/01/2023
343090	Influenza - Avian	H5N1 HPAI	Africa	Southern Africa	South Africa	Gauteng	HPAI_H5_GAU_2021_096	-26.3	27.9	WOAH (former OIE)	Confirmed	Domestic	Unspecified Bird	2023-06-01	27/01/2023
339920	Influenza - Avian	H5N1 HPAI	Africa	Western Africa	Nigeria	Niger	Dzukogi Farm	9.4589	6.5009	WOAH (former OIE)	Confirmed	Domestic	Unspecified Bird	19/12/2022	2023-07-01
339923	Influenza - Avian	H5N1 HPAI	Africa	Western Africa	Nigeria	Sokoto	Livebird Market Sokoto	13.0546	5.2552	WOAH (former OIE)	Confirmed	Domestic	Unspecified Bird	19/12/2022	2023-07-01
339356	Influenza - Avian	H5N1 HPAI	Africa	Western Africa	Niger	Tillaberi	RÃ©gion de Niamey	13.623	2.0985	WOAH (former OIE)	Confirmed	Domestic	Unspecified Bird	18/12/2022	2023-02-01
339917	Influenza - Avian	H5N1 HPAI	Africa	Western Africa	Nigeria	Oyo	LBM MOKOLA IBADAN	7.3619	3.8697	WOAH (former OIE)	Confirmed	Domestic	Unspecified Bird	17/12/2022	2023-07-01
338962	Influenza - Avian	H5N1 HPAI	Africa	Western Africa	Niger	Tahoua	Alloumoudou/Karofan	14.3133	6.1533	WOAH (former OIE)	Confirmed	Domestic	Unspecified Bird	14/12/2022	26/12/2022
343091	Influenza - Avian	H5N1 HPAI	Africa	Southern Africa	South Africa	Gauteng	HPAI_H5N1_2021_W_074	-26.6	27.3	WOAH (former OIE)	Confirmed	Wild	Unspecified Bird	2022-01-12	27/01/2023
339914	Influenza - Avian	H5N2 HPAI	Africa	Southern Africa	South Africa	KwaZulu-Natal	HPAI_H5N2_2022_002	-29.7	30.5	WOAH (former OIE)	Confirmed	Domestic	Unspecified Bird	29/11/2022	2023-09-01
339915	Influenza - Avian	H5N1 HPAI	Africa	Western Africa	Nigeria	Delta	Devour farm warri	5.5129	5.7648	WOAH (former OIE)	Confirmed	Domestic	Unspecified Bird	28/11/2022	2023-07-01
339921	Influenza - Avian	H5N1 HPAI	Africa	Western Africa	Nigeria	Delta	Uwe Farms Owhodokpokpor	5.3692	6.2067	WOAH (former OIE)	Confirmed	Domestic	Unspecified Bird	27/11/2022	2023-07-01
339924	Influenza - Avian	H5N1 HPAI	Africa	Western Africa	Nigeria	Delta	Diafor farms Achala Ibusa	6.3578	6.6687	WOAH (former OIE)	Confirmed	Domestic	Unspecified Bird	27/11/2022	2023-07-01
339916	Influenza - Avian	H5N1 HPAI	Africa	Western Africa	Nigeria	Delta	Chukess farm enterprises Umusam Qtrs Utagba	5.4138	6.2431	WOAH (former OIE)	Confirmed	Domestic	Unspecified Bird	26/11/2022	2023-07-01
339919	Influenza - Avian	H5N1 HPAI	Africa	Western Africa	Nigeria	Delta	No. 28 stadium road	5.5204	6.0324	WOAH (former OIE)	Confirmed	Domestic	Unspecified Bird	26/11/2022	2023-07-01
339922	Influenza - Avian	H5N1 HPAI	Africa	Western Africa	Nigeria	Delta	Jackar Farm Afor	5.4922	6.28	WOAH (former OIE)	Confirmed	Domestic	Unspecified Bird	24/11/2022	2023-07-01
337253	Influenza - Avian	H5N1 HPAI	Africa	Northern Africa	Algeria	Bordj Bou Arrer	Hasnaoua	36.1514	4.7955	WOAH (former OIE)	Confirmed	Domestic	Unspecified Bird	22/11/2022	2022-12-12
337254	Influenza - Avian	H5N1 HPAI	Africa	Northern Africa	Algeria	Setif	Taya	35.9566	5.9688	WOAH (former OIE)	Confirmed	Domestic	Unspecified Bird	21/11/2022	2022-12-12
337287	Influenza - Avian	H5N1 HPAI	Africa	Southern Africa	South Africa	Western Cape	HPAI_H5N1_2021_W_071	-33.8	18.5	WOAH (former OIE)	Confirmed	Wild	Jackass Penguin Spheniscus Demersus	21/11/2022	13/12/2022
337255	Influenza - Avian	H5N1 HPAI	Africa	Northern Africa	Algeria	Mila	Tadjenanet	36.1174	5.988	WOAH (former OIE)	Confirmed	Domestic	Unspecified Bird	20/11/2022	2022-12-12
336917	Influenza - Avian	H5N1 HPAI	Africa	Southern Africa	South Africa	Free State	HPAI_H5_GAU_2021_095	-29.4	24.5	WOAH (former OIE)	Confirmed	Domestic	Ostrich	14/11/2022	2022-05-12
337286	Influenza - Avian	H5N1 HPAI	Africa	Southern Africa	South Africa	Western Cape	HPAI_H5N1_2021_W_072	-34.2	18.4	WOAH (former OIE)	Confirmed	Wild	Cape Cormorant (Phalacrocorax Capensis)	2022-11-11	2022-12-12
336918	Influenza - Avian	H5N1 HPAI	Africa	Southern Africa	South Africa	KwaZulu-Natal	HPAI_H5_GAU_2021_094	-29.1	31	WOAH (former OIE)	Confirmed	Domestic	Unspecified Bird	2022-10-11	2022-05-12
339918	Influenza - Avian	H5N1 HPAI	Africa	Western Africa	Nigeria	Bayelsa	Bayelsa Palm Yanegoa	4.9109	6.2834	WOAH (former OIE)	Confirmed	Domestic	Unspecified Bird	29/10/2022	2023-07-01
335289	Influenza - Avian	H5N2 HPAI	Africa	Southern Africa	South Africa	KwaZulu-Natal	HPAI_H5N2_2022_001	-29.6	30.4	WOAH (former OIE)	Confirmed	Domestic	Unspecified Bird	25/10/2022	14/11/2022
337285	Influenza - Avian	H5N1 HPAI	Africa	Southern Africa	South Africa	Western Cape	HPAI_H5N1_2021_W_073	-33	17.9	WOAH (former OIE)	Confirmed	Wild	Cape Gannet (Morus Capensis)	19/10/2022	13/12/2022
333630	Influenza - Avian	H5N1 HPAI	Africa	Southern Africa	South Africa	Gauteng	HPAI_H5_GAU_2021_092	-26.3	28.6	WOAH (former OIE)	Confirmed	Domestic	Unspecified Bird	2022-04-10	18/10/2022
333629	Influenza - Avian	H5N1 HPAI	Africa	Southern Africa	South Africa	KwaZulu-Natal	HPAI_H5_GAU_2021_093	-30.2	29.6	WOAH (former OIE)	Confirmed	Domestic	Unspecified Bird	2022-03-10	18/10/2022
333353	Influenza - Avian	H5N1 HPAI	Africa	Eastern Africa	RÃ©union	Arrondissement_souse_le_vent	Saint-Paul	-21.06	55.3	WOAH (former OIE)	Confirmed	Domestic	Unspecified Bird	2022-02-10	2022-11-10
333354	Influenza - Avian	H5N1 HPAI	Africa	Eastern Africa	RÃ©union	Arrondissement_souse_le_vent	SAINT-PAUL	-21.0657	55.3033	WOAH (former OIE)	Confirmed	Domestic	Unspecified Bird	2022-02-10	13/10/2022
332982	Influenza - Avian	H5N1 HPAI	Africa	Northern Africa	Algeria	Medea	El Guelb El Kebir	36.26	3.4123	WOAH (former OIE)	Confirmed	Domestic	Unspecified Bird	25/09/2022	2022-06-10
332239	Influenza - Avian	H5N1 HPAI	Africa	Southern Africa	South Africa	KwaZulu-Natal	HPAI_H5_GAU_2021_091	-29.7	30.5	WOAH (former OIE)	Confirmed	Domestic	Unspecified Bird	15/09/2022	23/09/2022
331806	Influenza - Avian	H5N1 HPAI	Africa	Southern Africa	South Africa	KwaZulu-Natal	HPAI_H5_GAU_2021_089	-29.7	30.5	WOAH (former OIE)	Confirmed	Domestic	Unspecified Bird	2022-09-09	16/09/2022
332220	Influenza - Avian	H5N1 HPAI	Africa	Western Africa	Nigeria	Rivers	Ogbogoro	4.8442	7.0035	WOAH (former OIE)	Confirmed	Domestic	Unspecified Bird	22/08/2022	21/09/2022
332219	Influenza - Avian	H5N1 HPAI	Africa	Western Africa	Nigeria	Plateau	Miango	9.8728	8.7083	WOAH (former OIE)	Confirmed	Domestic	Unspecified Bird	2022-11-08	21/09/2022
330017	Influenza - Avian	H5N1 HPAI	Africa	Southern Africa	South Africa	Gauteng	HPAI_H5_GAU_2021_051	-25.9	28.2	WOAH (former OIE)	Confirmed	Domestic	Unspecified Bird	2022-09-08	29/08/2022
332221	Influenza - Avian	H5N1 HPAI	Africa	Western Africa	Nigeria	Delta	Ugbolokposo	5.55146	5.80711	WOAH (former OIE)	Confirmed	Domestic	Unspecified Bird	2022-09-08	21/09/2022
329928	Influenza - Avian	H5N1 HPAI	Africa	Western Africa	Nigeria	Lagos	Ibeju	6.47948	3.86268	WOAH (former OIE)	Confirmed	Domestic	Unspecified Bird	2022-07-08	26/08/2022
329929	Influenza - Avian	H5N1 HPAI	Africa	Western Africa	Nigeria	Ogun	Malik Farm	7.0829	3.2	WOAH (former OIE)	Confirmed	Domestic	Unspecified Bird	2022-06-08	26/08/2022
329930	Influenza - Avian	H5N1 HPAI	Africa	Western Africa	Nigeria	Ogun	NALBBACIM FARMS	7.0959	3.1636	WOAH (former OIE)	Confirmed	Domestic	Unspecified Bird	2022-06-08	26/08/2022
329935	Influenza - Avian	H5N1 HPAI	Africa	Western Africa	Nigeria	Bayelsa	Divine drive Okaka	4.91336	6.3117	WOAH (former OIE)	Confirmed	Domestic	Unspecified Bird	2022-06-08	26/08/2022
330760	Influenza - Avian	H5N1 HPAI	Africa	Southern Africa	South Africa	KwaZulu-Natal	HPAI_H5_GAU_2021_088	-27.7	30	WOAH (former OIE)	Confirmed	Domestic	Unspecified Bird	2022-03-08	2022-07-09
330018	Influenza - Avian	H5N1 HPAI	Africa	Southern Africa	South Africa	Western Cape	HPAI_H5N1_2021_W_070	-34	18.7	WOAH (former OIE)	Confirmed	Wild	Common Tern (Sterna Hirundo)	28/07/2022	29/08/2022
331807	Influenza - Avian	H5N1 HPAI	Africa	Southern Africa	South Africa	Western Cape	HPAI_H5N1_2021_W_070	-34	18.7	WOAH (former OIE)	Confirmed	Wild	African Penguin (Spheniscus Demersus)	28/07/2022	16/09/2022
331805	Influenza - Avian	H5N1 HPAI	Africa	Southern Africa	South Africa	Western Cape	HPAI_H5_GAU_2021_090	-33.7	22.3	WOAH (former OIE)	Confirmed	Domestic	Unspecified Bird	22/07/2022	16/09/2022
329936	Influenza - Avian	H5N1 HPAI	Africa	Western Africa	Nigeria	Edo	Yomi Farms	6.2937	5.6711	WOAH (former OIE)	Confirmed	Domestic	Unspecified Bird	29/06/2022	26/08/2022
329934	Influenza - Avian	H5N1 HPAI	Africa	Western Africa	Nigeria	Edo	Western farms Uleun	6.2462	5.6308	WOAH (former OIE)	Confirmed	Domestic	Unspecified Bird	28/06/2022	26/08/2022
329937	Influenza - Avian	H5N1 HPAI	Africa	Western Africa	Nigeria	Edo	Upper sakonsa	6.3045	5.6503	WOAH (former OIE)	Confirmed	Domestic	Unspecified Bird	28/06/2022	26/08/2022
329931	Influenza - Avian	H5N1 HPAI	Africa	Western Africa	Nigeria	Bayelsa	Sawali	4.92325	6.27121	WOAH (former OIE)	Confirmed	Domestic	Unspecified Bird	24/06/2022	26/08/2022
329932	Influenza - Avian	H5N1 HPAI	Africa	Western Africa	Nigeria	Bayelsa	Yenegoa	4.97	6.3063	WOAH (former OIE)	Confirmed	Domestic	Unspecified Bird	24/06/2022	26/08/2022
329933	Influenza - Avian	H5N1 HPAI	Africa	Western Africa	Nigeria	Delta	Delta	5.49237	6.08399	WOAH (former OIE)	Confirmed	Domestic	Unspecified Bird	15/06/2022	26/08/2022
329943	Influenza - Avian	H5N1 HPAI	Africa	Western Africa	Nigeria	Delta	Ughelli	5.3256	6.0124	WOAH (former OIE)	Confirmed	Domestic	Unspecified Bird	15/06/2022	26/08/2022
327309	Influenza - Avian	H5N1 HPAI	Africa	Southern Africa	South Africa	Western Cape	HPAI_H5N1_2021_W_069	-33.8	18.6	WOAH (former OIE)	Confirmed	Wild	Common Tern (Sterna Hirundo)	14/06/2022	19/07/2022
329938	Influenza - Avian	H5N1 HPAI	Africa	Western Africa	Nigeria	Delta	Ughelli	5.2825	6.0301	WOAH (former OIE)	Confirmed	Domestic	Unspecified Bird	14/06/2022	26/08/2022
329944	Influenza - Avian	H5N1 HPAI	Africa	Western Africa	Nigeria	Delta	Ughelli	5.3256	6.0124	WOAH (former OIE)	Confirmed	Domestic	Unspecified Bird	14/06/2022	26/08/2022
329945	Influenza - Avian	H5N1 HPAI	Africa	Western Africa	Nigeria	Delta	Ughelli	5.3259	6.0131	WOAH (former OIE)	Confirmed	Domestic	Unspecified Bird	14/06/2022	26/08/2022
325032	Influenza - Avian	H5N1 HPAI	Africa	Southern Africa	South Africa	Gauteng	HPAI_H5N1_2021_W_067	-25.7	28.3	WOAH (former OIE)	Confirmed	Domestic	Unspecified Bird	2022-02-06	21/06/2022
330019	Influenza - Avian	H5N1 HPAI	Africa	Southern Africa	South Africa	Gauteng	HPAI_H5N1_2021_W_067	-25.7	28.3	WOAH (former OIE)	Confirmed	Domestic	Unspecified Bird	2022-02-06	29/08/2022
324644	Influenza - Avian	H5N1 HPAI	Africa	Southern Africa	South Africa	Gauteng	HPAI_H5_GAU_2021_054	-25.9	28.2	WOAH (former OIE)	Confirmed	Domestic	Unspecified Bird	25/05/2022	13/06/2022
324647	Influenza - Avian	H5N1 HPAI	Africa	Southern Africa	South Africa	Gauteng	HPAI_H5N1_2021_W_066	-26.5	28	WOAH (former OIE)	Confirmed	Domestic	Unspecified Bird	23/05/2022	13/06/2022
328660	Influenza - Avian	H5N1 HPAI	Africa	Southern Africa	South Africa	Gauteng	HPAI_H5N1_2021_W_066	-26.5	28	WOAH (former OIE)	Confirmed	Domestic	Unspecified Bird	23/05/2022	2022-04-08
329921	Influenza - Avian	H5N1 HPAI	Africa	Western Africa	Nigeria	Lagos	Ojo Military Barracks	6.45529	3.21928	WOAH (former OIE)	Confirmed	Domestic	Unspecified Bird	20/05/2022	26/08/2022
329922	Influenza - Avian	H5N1 HPAI	Africa	Western Africa	Nigeria	Lagos	Ojo Military Barracks	6.45521	3.21925	WOAH (former OIE)	Confirmed	Domestic	Unspecified Bird	20/05/2022	26/08/2022
329925	Influenza - Avian	H5N1 HPAI	Africa	Western Africa	Nigeria	Lagos	Ojo military barracks	6.48558	3.20779	WOAH (former OIE)	Confirmed	Domestic	Unspecified Bird	20/05/2022	26/08/2022
329926	Influenza - Avian	H5N1 HPAI	Africa	Western Africa	Nigeria	Lagos	Ojo Military barracks	6.46457	3.23572	WOAH (former OIE)	Confirmed	Domestic	Unspecified Bird	20/05/2022	26/08/2022
329927	Influenza - Avian	H5N1 HPAI	Africa	Western Africa	Nigeria	Lagos	OJO Military Barracks	6.46684	3.2364	WOAH (former OIE)	Confirmed	Domestic	Unspecified Bird	20/05/2022	26/08/2022
331808	Influenza - Avian	H5N1 HPAI	Africa	Southern Africa	South Africa	Western Cape	HPAI_H5N1_2021_W_007	-34.1	18.4	WOAH (former OIE)	Confirmed	Wild	African Penguin (Spheniscus Demersus)	19/05/2022	16/09/2022
323994	Influenza - Avian	H5N1 HPAI	Africa	Western Africa	Guinea	Kindia	Doneyah	9.7043	-13.3986	FAO ECTAD RAF	Confirmed	Domestic	Chicken	2022-10-05	2022-03-06
323995	Influenza - Avian	H5N1 HPAI	Africa	Western Africa	Guinea	Kindia	Doneyah	9.64	-13.44	FAO ECTAD RAF	Confirmed	Domestic	Chicken	2022-10-05	2022-03-06
323993	Influenza - Avian	H5N1 HPAI	Africa	Western Africa	Guinea	Kindia	Moussayah	9.65155	-13.3545	FAO ECTAD RAF	Confirmed	Domestic	Chicken	2022-03-05	2022-03-06
323992	Influenza - Avian	H5N1 HPAI	Africa	Western Africa	Guinea	Kindia	Kakoulimayah 9.6071 -13.3884	9.6071	-13.3884	FAO ECTAD RAF	Confirmed	Domestic	Chicken	2022-01-05	2022-03-06
323991	Influenza - Avian	H5N1 HPAI	Africa	Western Africa	Guinea	Kindia	Moussaya	9.61	-13.38	FAO ECTAD RAF	Confirmed	Domestic	Chicken	28/04/2022	2022-03-06
321603	Influenza - Avian	H5N1 HPAI	Africa	Western Africa	Nigeria	Ogun	M.A FARMS IJARI	6.7335	3.9515	WOAH (former OIE)	Confirmed	Domestic	Unspecified Bird	26/04/2022	2022-04-05
326408	Influenza - Avian	H5N1 HPAI	Africa	Southern Africa	South Africa	Western Cape	HPAI_H5N1_2021_W_068	-33.6	18.7	WOAH (former OIE)	Confirmed	Environmental sample	Unspecified Bird	21/04/2022	2022-08-07
321602	Influenza - Avian	H5N1 HPAI	Africa	Western Africa	Nigeria	Gombe	Bolton road Gombe	10.3158	11.231	WOAH (former OIE)	Confirmed	Domestic	Unspecified Bird	20/04/2022	2022-04-05
321896	Influenza - Avian	H5N1 HPAI	Africa	Southern Africa	South Africa	Gauteng	HPAI_H5_GAU_2021_087	-26.6	28	WOAH (former OIE)	Confirmed	Domestic	Unspecified Bird	19/04/2022	2022-12-05
323810	Influenza - Avian	H5N1 HPAI	Africa	Western Africa	Guinea	Kindia	Moribayah Centre	9.5498	-13.3536	FAO ECTAD RAF	Confirmed	Domestic	Chicken	18/04/2022	2022-02-06
322119	Influenza - Avian	H5N1 HPAI	Africa	Middle Africa	Gabon	Estuaire	Meyang Ntoum	0.735961	9.73163	WOAH (former OIE)	Confirmed	Domestic	Unspecified Bird	13/04/2022	16/05/2022
320564	Influenza - Avian	H5N1 HPAI	Africa	Western Africa	Nigeria	Kano	Murna Farms Nig. ltd	11.9055	8.4756	WOAH (former OIE)	Confirmed	Domestic	Chicken	2022-12-04	27/04/2022
319302	Influenza - Avian	H5N1 HPAI	Africa	Southern Africa	South Africa	Western Cape	HPAI_H5N1_2021_W_064	-33.9	18.8	WOAH (former OIE)	Confirmed	Wild	Tern	21/03/2022	2022-11-04
320566	Influenza - Avian	H5N1 HPAI	Africa	Western Africa	Nigeria	Kaduna	Mambo Farms Unguwan Gwari	10.548	7.4453	WOAH (former OIE)	Confirmed	Domestic	Chicken	19/03/2022	27/04/2022
320565	Influenza - Avian	H5N1 HPAI	Africa	Western Africa	Nigeria	Kaduna	Sahabu Farms	10.5453	7.3487	WOAH (former OIE)	Confirmed	Domestic	Chicken	16/03/2022	27/04/2022
317223	Influenza - Avian	H5N1 HPAI	Africa	Southern Africa	South Africa	Gauteng	HPAI_H5_GAU_2021_086	-26.3	28.2	WOAH (former OIE)	Confirmed	Domestic	Unspecified Bird	15/03/2022	30/03/2022
323416	Influenza - Avian	H5N1 HPAI	Africa	Southern Africa	South Africa	Mpumalanga	HPAI_H5N1_2021_W_065	-27	28.8	WOAH (former OIE)	Confirmed	Wild	Unspecified Bird	15/03/2022	26/05/2022
332240	Influenza - Avian	H5N1 HPAI	Africa	Southern Africa	South Africa	Gauteng	HPAI_H5_GAU_2021_086	-26.3	28.2	WOAH (former OIE)	Confirmed	Domestic	Unspecified Bird	15/03/2022	23/09/2022
317224	Influenza - Avian	H5N1 HPAI	Africa	Southern Africa	South Africa	Western Cape	HPAI_H5N1_2021_W_063	-34.3	19.1	WOAH (former OIE)	Confirmed	Wild	Common Tern (Sterna Hirundo)	13/03/2022	30/03/2022
320562	Influenza - Avian	H5N1 HPAI	Africa	Western Africa	Nigeria	Kano	Kofan Ruwa	12.0003	8.4627	WOAH (former OIE)	Confirmed	Domestic	Chicken	2022-12-03	27/04/2022
320561	Influenza - Avian	H5N1 HPAI	Africa	Western Africa	Nigeria	Kogi	Lokoja livebirds market	7.7643	6.6904	WOAH (former OIE)	Confirmed	Domestic	Chicken	2022-10-03	27/04/2022
317054	Influenza - Avian	H5N1 HPAI	Africa	Western Africa	Mali	Koulikoro	Fanafiecoro	12.8349	-8.1304	FAO ECTAD RAF	Confirmed	Domestic	Chicken	2022-03-03	28/03/2022
329942	Influenza - Avian	H5N1 HPAI	Africa	Western Africa	Nigeria	Gombe	Gombe	10.2936	11.1214	WOAH (former OIE)	Confirmed	Domestic	Unspecified Bird	28/02/2022	26/08/2022
320560	Influenza - Avian	H5N1 HPAI	Africa	Western Africa	Nigeria	Kano	Dawakin Kudu	11.8265	8.6347	WOAH (former OIE)	Confirmed	Domestic	Chicken	26/02/2022	27/04/2022
320563	Influenza - Avian	H5N1 HPAI	Africa	Western Africa	Nigeria	Gombe	Abubakar Abu Hashidu Estate	10.3034	11.2458	WOAH (former OIE)	Confirmed	Domestic	Unspecified Bird	26/02/2022	27/04/2022
315672	Influenza - Avian	H5N1 HPAI	Africa	Western Africa	Nigeria	Plateau	Rayfield	9.7466	8.831	WOAH (former OIE)	Confirmed	Domestic	Chicken	23/02/2022	13/03/2022
315673	Influenza - Avian	H5N1 HPAI	Africa	Western Africa	Nigeria	Plateau	Rayfield	9.7305	8.8563	WOAH (former OIE)	Confirmed	Domestic	Chicken	23/02/2022	13/03/2022
315662	Influenza - Avian	H5N1 HPAI	Africa	Western Africa	Nigeria	Bauchi	Toro	10.0213	8.96345	WOAH (former OIE)	Confirmed	Domestic	Chicken	22/02/2022	13/03/2022
315675	Influenza - Avian	H5N1 HPAI	Africa	Western Africa	Nigeria	Kano	Ungogo	12.0386	8.5122	WOAH (former OIE)	Confirmed	Domestic	Chicken	22/02/2022	13/03/2022
315307	Influenza - Avian	H5N1 HPAI	Africa	Western Africa	Niger	Dosso	Dosso	13.04	3.19	National authorities	Confirmed	Domestic	Chicken	21/02/2022	2022-08-03
315308	Influenza - Avian	H5N1 HPAI	Africa	Western Africa	Niger	Niamey	Niamey	13.52	2.12	National authorities	Confirmed	Domestic	Chicken	21/02/2022	2022-08-03
315309	Influenza - Avian	H5N1 HPAI	Africa	Western Africa	Niger	Niamey	Niamey	13.52	2.12	National authorities	Confirmed	Domestic	Chicken	21/02/2022	2022-08-03
315310	Influenza - Avian	H5N1 HPAI	Africa	Western Africa	Niger	Niamey	Niamey	13.52	2.12	National authorities	Confirmed	Domestic	Chicken	21/02/2022	2022-08-03
315311	Influenza - Avian	H5N1 HPAI	Africa	Western Africa	Niger	Maradi	Tessaoua/ Maradi	13.75	7.98	National authorities	Confirmed	Domestic	Chicken	21/02/2022	2022-08-03
315657	Influenza - Avian	H5N1 HPAI	Africa	Western Africa	Nigeria	Gombe	Federal Lowcoast Gombe	10.3071	11.2318	WOAH (former OIE)	Confirmed	Domestic	Chicken	20/02/2022	13/03/2022
315665	Influenza - Avian	H5N1 HPAI	Africa	Western Africa	Nigeria	Plateau	Trade center Kuru	9.4986	8.6791	WOAH (former OIE)	Confirmed	Domestic	Chicken	20/02/2022	13/03/2022
315676	Influenza - Avian	H5N1 HPAI	Africa	Western Africa	Nigeria	Kano	Yumfawa	12.136	8.6217	WOAH (former OIE)	Confirmed	Domestic	Chicken	20/02/2022	13/03/2022
315677	Influenza - Avian	H5N1 HPAI	Africa	Western Africa	Nigeria	Kano	Dawakin kudu	11.8121	8.6244	WOAH (former OIE)	Confirmed	Domestic	Chicken	20/02/2022	13/03/2022
315652	Influenza - Avian	H5N1 HPAI	Africa	Western Africa	Nigeria	Kano	Gwauron Dutsen Dala	11.9963	8.4677	WOAH (former OIE)	Confirmed	Domestic	Chicken	19/02/2022	13/03/2022
315658	Influenza - Avian	H5N1 HPAI	Africa	Western Africa	Nigeria	Bauchi	Old GRA Bauchi	10.2609	9.7983	WOAH (former OIE)	Confirmed	Domestic	Chicken	19/02/2022	13/03/2022
315663	Influenza - Avian	H5N1 HPAI	Africa	Western Africa	Nigeria	Abuja	Gwagwalada	9.07584	7.1509	WOAH (former OIE)	Confirmed	Domestic	Chicken	19/02/2022	13/03/2022
315666	Influenza - Avian	H5N1 HPAI	Africa	Western Africa	Nigeria	Plateau	Trade Center Kuru	9.5346	8.6573	WOAH (former OIE)	Confirmed	Domestic	Chicken	19/02/2022	13/03/2022
315668	Influenza - Avian	H5N1 HPAI	Africa	Western Africa	Nigeria	Plateau	YolawakattaLAMBA	9.0704	10.0769	WOAH (former OIE)	Confirmed	Domestic	Chicken	19/02/2022	13/03/2022
315670	Influenza - Avian	H5N1 HPAI	Africa	Western Africa	Nigeria	Katsina	Dutsen safe lowcoast	12.9788	7.6179	WOAH (former OIE)	Confirmed	Domestic	Ostrich	19/02/2022	13/03/2022
315674	Influenza - Avian	H5N1 HPAI	Africa	Western Africa	Nigeria	Kano	Chalawa	11.8731	8.5165	WOAH (former OIE)	Confirmed	Domestic	Chicken	19/02/2022	13/03/2022
329939	Influenza - Avian	H5N1 HPAI	Africa	Western Africa	Nigeria	Gombe	Gombe	10.3082	11.1472	WOAH (former OIE)	Confirmed	Domestic	Unspecified Bird	19/02/2022	26/08/2022
315655	Influenza - Avian	H5N1 HPAI	Africa	Western Africa	Nigeria	Kano	Panisau	12.0413	8.4753	WOAH (former OIE)	Confirmed	Domestic	Chicken	18/02/2022	13/03/2022
315664	Influenza - Avian	H5N1 HPAI	Africa	Western Africa	Nigeria	Niger	Muhammad farms Minna	9.3346	6.296	WOAH (former OIE)	Confirmed	Domestic	Chicken	18/02/2022	13/03/2022
315667	Influenza - Avian	H5N1 HPAI	Africa	Western Africa	Nigeria	Plateau	Gumshar Yolawakatt	8.8039	10.1222	WOAH (former OIE)	Confirmed	Domestic	Chicken	18/02/2022	13/03/2022
315669	Influenza - Avian	H5N1 HPAI	Africa	Western Africa	Nigeria	Katsina	Bayyajida Road	13.0293	7.6181	WOAH (former OIE)	Confirmed	Domestic	Chicken	18/02/2022	13/03/2022
315671	Influenza - Avian	H5N1 HPAI	Africa	Western Africa	Nigeria	Katsina	Charanchi	12.5838	7.7081	WOAH (former OIE)	Confirmed	Domestic	Chicken	18/02/2022	13/03/2022
315039	Influenza - Avian	H5N1 HPAI	Africa	Southern Africa	South Africa	Gauteng	HPAI_H5_GAU_2021_084	-26.4	27.9	WOAH (former OIE)	Confirmed	Domestic	Unspecified Bird	17/02/2022	2022-07-03
315653	Influenza - Avian	H5N1 HPAI	Africa	Western Africa	Nigeria	Kano	Yarimawa	11.9748	8.3095	WOAH (former OIE)	Confirmed	Domestic	Chicken	17/02/2022	13/03/2022
315654	Influenza - Avian	H5N1 HPAI	Africa	Western Africa	Nigeria	Kano	Sharada NDDC	11.9348	8.475	WOAH (former OIE)	Confirmed	Domestic	Chicken	17/02/2022	13/03/2022
320439	Influenza - Avian	H5N1 HPAI	Africa	Southern Africa	South Africa	Gauteng	HPAI_H5_GAU_2021_084	-26.4	27.9	WOAH (former OIE)	Confirmed	Domestic	Unspecified Bird	17/02/2022	26/04/2022
315656	Influenza - Avian	H5N1 HPAI	Africa	Western Africa	Nigeria	Kano	Dangurawa	11.9869	8.3287	WOAH (former OIE)	Confirmed	Domestic	Chicken	16/02/2022	13/03/2022
315033	Influenza - Avian	H5N1 HPAI	Africa	Southern Africa	South Africa	Gauteng	HPAI_H5N1_2021_W_062	-26.5	27.5	WOAH (former OIE)	Confirmed	Domestic	Unspecified Bird	15/02/2022	2022-07-03
328659	Influenza - Avian	H5N1 HPAI	Africa	Southern Africa	South Africa	Gauteng	HPAI_H5N1_2021_W_062	-26.5	27.5	WOAH (former OIE)	Confirmed	Domestic	Unspecified Bird	15/02/2022	2022-04-08
315304	Influenza - Avian	H5N1 HPAI	Africa	Western Africa	Niger	Niamey	Belle vue /Niamey	13.53	2.069	National authorities	Confirmed	Domestic	Chicken	14/02/2022	2022-08-03
315305	Influenza - Avian	H5N1 HPAI	Africa	Western Africa	Niger	Tillaberi	Tera/Tillaberi	14	0.755	National authorities	Confirmed	Domestic	Chicken	14/02/2022	2022-08-03
315306	Influenza - Avian	H5N1 HPAI	Africa	Western Africa	Niger	Tillaberi	Say/Tillaberi	13.1	2.36	National authorities	Confirmed	Domestic	Chicken	14/02/2022	2022-08-03
313992	Influenza - Avian	H5N1 HPAI	Africa	Western Africa	Ghana	Brong Ahafo	New Dormaa Bono Region Cecilia Farms Bono Region	7.38	-2.36	FAO ECTAD RAF	Confirmed	Domestic	Unspecified Bird	2022-11-02	22/02/2022
313993	Influenza - Avian	H5N1 HPAI	Africa	Western Africa	Ghana	Brong Ahafo	Dumasua Bismark Osei Kwame Bono Region	7.38	-2.36	FAO ECTAD RAF	Confirmed	Domestic	Unspecified Bird	2022-11-02	22/02/2022
313980	Influenza - Avian	H5N1 HPAI	Africa	Western Africa	Ghana	Greater Accra	Teshie Malik Greater Accra Region	5.78836	0.116247	FAO ECTAD RAF	Confirmed	Domestic	Unspecified Bird	2022-10-02	22/02/2022
314690	Influenza - Avian	H5N1 HPAI	Africa	Western Africa	Niger	Tillaberi	Niamey (Commune of Niamey 5 district of Niamey 5 region of Niamey)	13.471	1.97677	FAO ECTAD RAF	Confirmed	Domestic	Unspecified Bird	2022-10-02	13/02/2022
314691	Influenza - Avian	H5N1 HPAI	Africa	Western Africa	Niger	Zinder	Niamey (Commune of Niamey 1 district of Niamey 1 region of Niamey)	13.7379	8.98785	FAO ECTAD RAF	Confirmed	Domestic	Unspecified Bird	2022-09-02	13/02/2022
314693	Influenza - Avian	H5N1 HPAI	Africa	Western Africa	Niger	Tillaberi	KobadjÃ© (Commune of KobadjÃ© district of Torodi region of TillabÃ©ri)	13.216	1.86392	FAO ECTAD RAF	Confirmed	Domestic	Unspecified Bird	2022-09-02	13/02/2022
315034	Influenza - Avian	H5N1 HPAI	Africa	Southern Africa	South Africa	Gauteng	HPAI_H5N1_2021_W_061	-25.6	28.1	WOAH (former OIE)	Confirmed	Wild	Stork	2022-08-02	2022-07-03
315642	Influenza - Avian	H5N1 HPAI	Africa	Western Africa	Nigeria	Niger	Minna	9.5894	6.5012	WOAH (former OIE)	Confirmed	Domestic	Unspecified Bird	2022-08-02	13/03/2022
315644	Influenza - Avian	H5N1 HPAI	Africa	Western Africa	Nigeria	Katsina	Katsian	13.0035	7.5852	WOAH (former OIE)	Confirmed	Domestic	Chicken	2022-08-02	13/03/2022
315646	Influenza - Avian	H5N1 HPAI	Africa	Western Africa	Nigeria	Kano	Samegu	11.9498	8.4887	WOAH (former OIE)	Confirmed	Domestic	Chicken	2022-08-02	13/03/2022
315647	Influenza - Avian	H5N1 HPAI	Africa	Western Africa	Nigeria	Kano	Yarimawa	12.018	8.2313	WOAH (former OIE)	Confirmed	Domestic	Chicken	2022-08-02	13/03/2022
315648	Influenza - Avian	H5N1 HPAI	Africa	Western Africa	Nigeria	Kano	RANO	11.5596	8.57639	WOAH (former OIE)	Confirmed	Domestic	Chicken	2022-08-02	13/03/2022
313979	Influenza - Avian	H5N1 HPAI	Africa	Western Africa	Ghana	Greater Accra	Bediako Saki Greater Accra Region	5.78836	0.116247	FAO ECTAD RAF	Confirmed	Domestic	Unspecified Bird	2022-07-02	22/02/2022
313995	Influenza - Avian	H5N1 HPAI	Africa	Western Africa	Ghana	Northern	Nalerigu North East Region	10.52	-0.37	FAO ECTAD RAF	Confirmed	Domestic	Unspecified Bird	2022-07-02	22/02/2022
315643	Influenza - Avian	H5N1 HPAI	Africa	Western Africa	Nigeria	Katsina	Funtua	11.4799	7.2831	WOAH (former OIE)	Confirmed	Domestic	Chicken	2022-07-02	13/03/2022
315660	Influenza - Avian	H5N1 HPAI	Africa	Western Africa	Nigeria	Plateau	Barkin Ladi	9.6005	8.9605	WOAH (former OIE)	Confirmed	Domestic	Chicken	2022-07-02	13/03/2022
315661	Influenza - Avian	H5N1 HPAI	Africa	Western Africa	Nigeria	Niger	Barkin saleh	9.5795	6.5166	WOAH (former OIE)	Confirmed	Domestic	Chicken	2022-07-02	13/03/2022
315645	Influenza - Avian	H5N1 HPAI	Africa	Western Africa	Nigeria	Katsina	Batagarawa	12.8832	7.6257	WOAH (former OIE)	Confirmed	Domestic	Chicken	2022-06-02	13/03/2022
315659	Influenza - Avian	H5N1 HPAI	Africa	Western Africa	Nigeria	Zamfara	gurara farms	12.3498	6.6136	WOAH (former OIE)	Confirmed	Domestic	Chicken	2022-06-02	13/03/2022
313977	Influenza - Avian	H5N1 HPAI	Africa	Western Africa	Ghana	Greater Accra	Teshie Century Greater Accra Region	5.78836	0.116247	FAO ECTAD RAF	Confirmed	Domestic	Unspecified Bird	2022-04-02	22/02/2022
313978	Influenza - Avian	H5N1 HPAI	Africa	Western Africa	Ghana	Greater Accra	Teshie Malik Greater Accra Region	5.78836	0.116247	FAO ECTAD RAF	Confirmed	Domestic	Unspecified Bird	2022-04-02	22/02/2022
313994	Influenza - Avian	H5N1 HPAI	Africa	Western Africa	Ghana	Northern	Techiman SHS North East Region	10.52	-0.37	FAO ECTAD RAF	Confirmed	Domestic	Unspecified Bird	2022-04-02	22/02/2022
313974	Influenza - Avian	H5N1 HPAI	Africa	Western Africa	Ghana	Greater Accra	Olebu Ablekuma Fan Milk Greater Accra Region	5.78836	0.116247	FAO ECTAD RAF	Confirmed	Domestic	Unspecified Bird	2022-03-02	22/02/2022
313975	Influenza - Avian	H5N1 HPAI	Africa	Western Africa	Ghana	Greater Accra	Burma camp villas Greater Accra Region	5.78836	0.116247	FAO ECTAD RAF	Confirmed	Domestic	Unspecified Bird	2022-03-02	22/02/2022
313976	Influenza - Avian	H5N1 HPAI	Africa	Western Africa	Ghana	Greater Accra	Klagon Greater Accra Region	5.78836	0.116247	FAO ECTAD RAF	Confirmed	Domestic	Unspecified Bird	2022-03-02	22/02/2022
329940	Influenza - Avian	H5N1 HPAI	Africa	Western Africa	Nigeria	Edo	Rod agro-allied farms	6.2834	5.5626	WOAH (former OIE)	Confirmed	Domestic	Unspecified Bird	2022-03-02	26/08/2022
313973	Influenza - Avian	H5N1 HPAI	Africa	Western Africa	Ghana	Greater Accra	Golf City Bediako Saki Greater Accra Region	5.78836	0.116247	FAO ECTAD RAF	Confirmed	Domestic	Unspecified Bird	2022-02-02	22/02/2022
313970	Influenza - Avian	H5N1 HPAI	Africa	Western Africa	Ghana	Greater Accra	Teshie Paris Villa Greater Accra Region	5.78836	0.116247	FAO ECTAD RAF	Confirmed	Domestic	Unspecified Bird	31/01/2022	22/02/2022
313971	Influenza - Avian	H5N1 HPAI	Africa	Western Africa	Ghana	Greater Accra	Teshie Noble Sch Greater Accra Region	5.78836	0.116247	FAO ECTAD RAF	Confirmed	Domestic	Unspecified Bird	31/01/2022	22/02/2022
313972	Influenza - Avian	H5N1 HPAI	Africa	Western Africa	Ghana	Greater Accra	Ashaiman New Town Greater Accra Region	5.78836	0.116247	FAO ECTAD RAF	Confirmed	Domestic	Unspecified Bird	31/01/2022	22/02/2022
315651	Influenza - Avian	H5N1 HPAI	Africa	Western Africa	Nigeria	Kaduna	Saminaka	10.3694	8.5659	WOAH (former OIE)	Confirmed	Domestic	Chicken	31/01/2022	13/03/2022
329923	Influenza - Avian	H5N1 HPAI	Africa	Western Africa	Nigeria	Gombe	Gombe	10.3068	11.183	WOAH (former OIE)	Confirmed	Domestic	Unspecified Bird	30/01/2022	26/08/2022
313985	Influenza - Avian	H5N1 HPAI	Africa	Western Africa	Ghana	Brong Ahafo	Osibeng Eastern Region	7.38	-2.36	FAO ECTAD RAF	Confirmed	Domestic	Unspecified Bird	29/01/2022	22/02/2022
329941	Influenza - Avian	H5N1 HPAI	Africa	Western Africa	Nigeria	Gombe	Gombe	10.339	11.1298	WOAH (former OIE)	Confirmed	Domestic	Unspecified Bird	29/01/2022	26/08/2022
312820	Influenza - Avian	H5N1 HPAI	Africa	Middle Africa	Cameroon	Ouest	Kongso Bamougoum	5.4939	10.3757	WOAH (former OIE)	Confirmed	Domestic	Chicken	28/01/2022	2022-05-02
313990	Influenza - Avian	H5N1 HPAI	Africa	Western Africa	Ghana	Brong Ahafo	Timber Nkwanta Chris kay Farms Bono Region	7.38	-2.36	FAO ECTAD RAF	Confirmed	Domestic	Unspecified Bird	28/01/2022	22/02/2022
313508	Influenza - Avian	H5N1 HPAI	Africa	Southern Africa	South Africa	Western Cape	HPAI_H5_GAU_2021_081	-33.6	18.7	WOAH (former OIE)	Confirmed	Domestic	Unspecified Bird	27/01/2022	15/02/2022
313968	Influenza - Avian	H5N1 HPAI	Africa	Western Africa	Ghana	Greater Accra	Teshie Paris Villa Greater Accra Region	5.78836	0.116247	FAO ECTAD RAF	Confirmed	Domestic	Unspecified Bird	27/01/2022	22/02/2022
313969	Influenza - Avian	H5N1 HPAI	Africa	Western Africa	Ghana	Greater Accra	Teshie Nungua Estate Greater Accra Region	5.78836	0.116247	FAO ECTAD RAF	Confirmed	Domestic	Unspecified Bird	27/01/2022	22/02/2022
313983	Influenza - Avian	H5N1 HPAI	Africa	Western Africa	Ghana	Upper West	Tumu Upper West Region	10.3316	-2.2156	FAO ECTAD RAF	Confirmed	Domestic	Unspecified Bird	27/01/2022	22/02/2022
313988	Influenza - Avian	H5N1 HPAI	Africa	Western Africa	Ghana	Brong Ahafo	Fiapre market Freerich farms Bono Region	7.38	-2.36	FAO ECTAD RAF	Confirmed	Domestic	Unspecified Bird	27/01/2022	22/02/2022
313989	Influenza - Avian	H5N1 HPAI	Africa	Western Africa	Ghana	Brong Ahafo	Fiapre cityAroma Fosu Farms Bono Region	7.38	-2.36	FAO ECTAD RAF	Confirmed	Domestic	Unspecified Bird	27/01/2022	22/02/2022
315892	Influenza - Avian	H5N1 HPAI	Africa	Southern Africa	South Africa	Western Cape	HPAI_H5_GAU_2021_081	-33.6	18.7	WOAH (former OIE)	Confirmed	Domestic	Unspecified Bird	27/01/2022	14/03/2022
313986	Influenza - Avian	H5N1 HPAI	Africa	Western Africa	Ghana	Brong Ahafo	Fiapre Toll boot Kwart Farms Bono Region	7.38	-2.36	FAO ECTAD RAF	Confirmed	Domestic	Unspecified Bird	26/01/2022	22/02/2022
313987	Influenza - Avian	H5N1 HPAI	Africa	Western Africa	Ghana	Brong Ahafo	Fiapre Richard Korang Bono Region	7.38	-2.36	FAO ECTAD RAF	Confirmed	Domestic	Unspecified Bird	26/01/2022	22/02/2022
312512	Influenza - Avian	H5N1 HPAI	Africa	Western Africa	Nigeria	Plateau	FORON	9.506	8.9124	WOAH (former OIE)	Confirmed	Domestic	Chicken	25/01/2022	30/01/2022
312766	Influenza - Avian	H5N1 HPAI	Africa	Western Africa	Senegal	Saint louis	Parc National des Oiseaux de Djoudj	16.4	-16.3	National authorities	Confirmed	Wild	Rose Pelican (Pelecanus Onocrotalus)	25/01/2022	2022-01-02
313967	Influenza - Avian	H5N1 HPAI	Africa	Western Africa	Ghana	Greater Accra	KKMA Gbetsili Greater Accra Region	5.78836	0.116247	FAO ECTAD RAF	Confirmed	Domestic	Unspecified Bird	25/01/2022	22/02/2022
312468	Influenza - Avian	H5N1 HPAI	Africa	Southern Africa	South Africa	Gauteng	HPAI_H5_GAU_2021_080	-26	28.3	WOAH (former OIE)	Confirmed	Domestic	Ostrich	24/01/2022	2022-02-02
312468	Influenza - Avian	H5N1 HPAI	Africa	Southern Africa	South Africa	Gauteng	HPAI_H5_GAU_2021_080	-26	28.3	WOAH (former OIE)	Confirmed	Domestic	Unspecified Bird	24/01/2022	2022-02-02
312502	Influenza - Avian	H5N1 HPAI	Africa	Western Africa	Nigeria	Abuja	abuja	9.0039	7.3128	WOAH (former OIE)	Confirmed	Domestic	Chicken	24/01/2022	30/01/2022
312505	Influenza - Avian	H5N1 HPAI	Africa	Western Africa	Nigeria	Abuja	abuja	9.044	7.3648	WOAH (former OIE)	Confirmed	Domestic	Chicken	24/01/2022	30/01/2022
312513	Influenza - Avian	H5N1 HPAI	Africa	Western Africa	Nigeria	Zamfara	SAMARU PROJECT QTR GUSAU	12.4546	6.8713	WOAH (former OIE)	Confirmed	Domestic	Chicken	24/01/2022	30/01/2022
321897	Influenza - Avian	H5N1 HPAI	Africa	Southern Africa	South Africa	Gauteng	HPAI_H5_GAU_2021_079	-26	28.3	WOAH (former OIE)	Confirmed	Domestic	Unspecified Bird	24/01/2022	2022-12-05
328658	Influenza - Avian	H5N1 HPAI	Africa	Southern Africa	South Africa	Gauteng	HPAI_H5_GAU_2021_080	-26	28.3	WOAH (former OIE)	Confirmed	Domestic	Unspecified Bird	24/01/2022	2022-04-08
312503	Influenza - Avian	H5N1 HPAI	Africa	Western Africa	Nigeria	Abuja	abuja	8.9914	7.2932	WOAH (former OIE)	Confirmed	Domestic	Chicken	23/01/2022	30/01/2022
312504	Influenza - Avian	H5N1 HPAI	Africa	Western Africa	Nigeria	Borno	MAIDUGURI LIVE BIRD MARKET	11.8326	13.1471	WOAH (former OIE)	Confirmed	Domestic	Chicken	23/01/2022	30/01/2022
312514	Influenza - Avian	H5N1 HPAI	Africa	Western Africa	Nigeria	Plateau	FORON	9.5176	8.9172	WOAH (former OIE)	Confirmed	Domestic	Chicken	23/01/2022	30/01/2022
313982	Influenza - Avian	H5N1 HPAI	Africa	Western Africa	Ghana	Ashanti	Hwidiem-Akogyaso (Asante Akim North) Ashanti Region	6.8	-1.08	FAO ECTAD RAF	Confirmed	Domestic	Unspecified Bird	22/01/2022	22/02/2022
313984	Influenza - Avian	H5N1 HPAI	Africa	Western Africa	Ghana	Eastern	Nsawam Adoagyiri Eastern Region	5.82524	-0.344288	FAO ECTAD RAF	Confirmed	Domestic	Unspecified Bird	22/01/2022	22/02/2022
313981	Influenza - Avian	H5N1 HPAI	Africa	Western Africa	Ghana	Volta	Agorkpo Volta Region	6.77	0.41	FAO ECTAD RAF	Confirmed	Domestic	Unspecified Bird	21/01/2022	22/02/2022
312493	Influenza - Avian	H5N1 HPAI	Africa	Western Africa	Nigeria	Kano	WALAWA	12.0149	8.4415	WOAH (former OIE)	Confirmed	Domestic	Chicken	19/01/2022	30/01/2022
312506	Influenza - Avian	H5N1 HPAI	Africa	Western Africa	Nigeria	Nassarawa	ANDAHA/JOS ROAD	9.0042	8.32	WOAH (former OIE)	Confirmed	Domestic	Chicken	19/01/2022	30/01/2022
312509	Influenza - Avian	H5N1 HPAI	Africa	Western Africa	Nigeria	Nassarawa	ANDAHA/JOS ROAD	9.0188	8.33	WOAH (former OIE)	Confirmed	Domestic	Chicken	19/01/2022	30/01/2022
312510	Influenza - Avian	H5N1 HPAI	Africa	Western Africa	Nigeria	Kano	UNGUWA UKU	11.959	8.5281	WOAH (former OIE)	Confirmed	Domestic	Chicken	19/01/2022	30/01/2022
315038	Influenza - Avian	H5N1 HPAI	Africa	Southern Africa	South Africa	Western Cape	HPAI_H5_GAU_2021_085	-34.1	21.6	WOAH (former OIE)	Confirmed	Domestic	Unspecified Bird	19/01/2022	2022-07-03
312494	Influenza - Avian	H5N1 HPAI	Africa	Western Africa	Nigeria	Kano	GWARMAI	11.4122	8.2471	WOAH (former OIE)	Confirmed	Domestic	Chicken	18/01/2022	30/01/2022
312497	Influenza - Avian	H5N1 HPAI	Africa	Western Africa	Nigeria	Plateau	OFF STATE LOWCOAST	9.6809	8.7324	WOAH (former OIE)	Confirmed	Domestic	Chicken	18/01/2022	30/01/2022
312498	Influenza - Avian	H5N1 HPAI	Africa	Western Africa	Nigeria	Plateau	BUKURU	9.742	8.733	WOAH (former OIE)	Confirmed	Domestic	Chicken	18/01/2022	30/01/2022
312508	Influenza - Avian	H5N1 HPAI	Africa	Western Africa	Nigeria	Nassarawa	ANDAHA JOS ROAD	9.0057	8.2808	WOAH (former OIE)	Confirmed	Domestic	Chicken	18/01/2022	30/01/2022
312511	Influenza - Avian	H5N1 HPAI	Africa	Western Africa	Nigeria	Kano	LENGEL	11.9736	8.3538	WOAH (former OIE)	Confirmed	Domestic	Chicken	18/01/2022	30/01/2022
329924	Influenza - Avian	H5N1 HPAI	Africa	Western Africa	Nigeria	Gombe	Gombe	10.2829	11.1478	WOAH (former OIE)	Confirmed	Domestic	Unspecified Bird	18/01/2022	26/08/2022
311833	Influenza - Avian	H5N1 HPAI	Africa	Southern Africa	South Africa	Gauteng	HPAI_H5N1_2021_W_057	-25.9	28.4	WOAH (former OIE)	Confirmed	Domestic	Unspecified Bird	17/01/2022	20/01/2022
312495	Influenza - Avian	H5N1 HPAI	Africa	Western Africa	Nigeria	Plateau	ZARMANGANDA ROAD RAYFIELD	9.7163	8.7278	WOAH (former OIE)	Confirmed	Domestic	Chicken	17/01/2022	30/01/2022
312496	Influenza - Avian	H5N1 HPAI	Africa	Western Africa	Nigeria	Kano	WALAWA	12.026	8.4397	WOAH (former OIE)	Confirmed	Domestic	Chicken	17/01/2022	30/01/2022
312499	Influenza - Avian	H5N1 HPAI	Africa	Western Africa	Nigeria	Kaduna	KAYARDA SAMINAKA	10.4014	8.5575	WOAH (former OIE)	Confirmed	Domestic	Chicken	17/01/2022	30/01/2022
312500	Influenza - Avian	H5N1 HPAI	Africa	Western Africa	Nigeria	Nassarawa	NEW KARU	8.81	7.7028	WOAH (former OIE)	Confirmed	Domestic	Chicken	17/01/2022	30/01/2022
312507	Influenza - Avian	H5N1 HPAI	Africa	Western Africa	Nigeria	Abuja	KUJE	8.7956	7.2062	WOAH (former OIE)	Confirmed	Domestic	Chicken	17/01/2022	30/01/2022
315897	Influenza - Avian	H5N1 HPAI	Africa	Southern Africa	South Africa	Gauteng	HPAI_H5N1_2021_W_057	-25.9	28.4	WOAH (former OIE)	Confirmed	Domestic	Unspecified Bird	17/01/2022	14/03/2022
312501	Influenza - Avian	H5N1 HPAI	Africa	Western Africa	Nigeria	Gombe	NEW GRA	10.2791	10.9647	WOAH (former OIE)	Confirmed	Domestic	Chicken	16/01/2022	30/01/2022
313511	Influenza - Avian	H5N1 HPAI	Africa	Southern Africa	South Africa	KwaZulu-Natal	HPAI_H5N1_2021_W_060	-29.5	31.2	WOAH (former OIE)	Confirmed	Domestic	Unspecified Bird	14/01/2022	15/02/2022
312306	Influenza - Avian	H5N1 HPAI	Africa	Southern Africa	Namibia	Erongo	Swakopmund	-22.67	14.5333	National authorities	Confirmed	Wild	Cape Cormorant (Phalacrocorax Capensis)	13/01/2022	24/01/2022
312311	Influenza - Avian	H5N1 HPAI	Africa	Southern Africa	Namibia	Erongo	Bird Island	-22.6	14.5333	WOAH (former OIE)	Confirmed	Wild	Cape Cormorant (Phalacrocorax Capensis)	13/01/2022	21/01/2022
312113	Influenza - Avian	H5N1 HPAI	Africa	Western Africa	Niger	Niamey	SONUCI Niamey (Commune of Niamey 1 district of Niamey1 region of Niamey)	13.5503	2.0701	FAO ECTAD RAF	Confirmed	Domestic	Unspecified Bird	2022-12-01	24/01/2022
312114	Influenza - Avian	H5N1 HPAI	Africa	Western Africa	Niger	Niamey	Route Changa(Commune of Niamey 4 district of Niamey 4 region of Niamey)	13.4592	2.196	FAO ECTAD RAF	Confirmed	Domestic	Chicken	2022-12-01	25/01/2022
312129	Influenza - Avian	H5N1 HPAI	Africa	Western Africa	Nigeria	Kano	Kumbotso Kano Batakaye	11.8971	8.4556	FAO ECTAD RAF	Confirmed	Domestic	Chicken	2022-12-01	24/01/2022
312130	Influenza - Avian	H5N1 HPAI	Africa	Western Africa	Nigeria	Kano	Kano Municipal Kano SHARADA PHASE III	11.9361	8.4659	FAO ECTAD RAF	Confirmed	Domestic	Chicken	2022-12-01	24/01/2022
312492	Influenza - Avian	H5N1 HPAI	Africa	Western Africa	Nigeria	Kano	UNGOGO	12.0019	8.4209	WOAH (former OIE)	Confirmed	Domestic	Chicken	2022-12-01	30/01/2022
311370	Influenza - Avian	H5N1 HPAI	Africa	Western Africa	Nigeria	Nassarawa	SAMLAR FARMS UKE	8.9237	7.6797	WOAH (former OIE)	Confirmed	Domestic	Chicken	2022-11-01	16/01/2022
311371	Influenza - Avian	H5N1 HPAI	Africa	Western Africa	Nigeria	Plateau	ZAKARI FARMS RUKUBA ROAD	10.1439	8.8006	WOAH (former OIE)	Confirmed	Domestic	Chicken	2022-11-01	16/01/2022
311372	Influenza - Avian	H5N1 HPAI	Africa	Western Africa	Nigeria	Bauchi	BAUCHI LIFE BIRD MARKET	10.1902	9.7819	WOAH (former OIE)	Confirmed	Domestic	Chicken	2022-11-01	16/01/2022
311373	Influenza - Avian	H5N1 HPAI	Africa	Western Africa	Nigeria	Plateau	NEPA ZARIA ROAD	9.9907	8.8837	WOAH (former OIE)	Confirmed	Domestic	Chicken	2022-11-01	16/01/2022
311374	Influenza - Avian	H5N1 HPAI	Africa	Western Africa	Nigeria	Plateau	SABON BARKI BUKURU	9.6805	8.7232	WOAH (former OIE)	Confirmed	Domestic	Chicken	2022-11-01	16/01/2022
312490	Influenza - Avian	H5N1 HPAI	Africa	Western Africa	Nigeria	Kano	DAN-SANGO	11.8842	8.5468	WOAH (former OIE)	Confirmed	Domestic	Chicken	2022-11-01	30/01/2022
312491	Influenza - Avian	H5N1 HPAI	Africa	Western Africa	Nigeria	Gombe	Boltondg road	10.1975	11.4944	WOAH (former OIE)	Confirmed	Domestic	Chicken	2022-11-01	30/01/2022
329920	Influenza - Avian	H5N1 HPAI	Africa	Western Africa	Nigeria	Gombe	Yelmatu Deba	10.2183	11.305	WOAH (former OIE)	Confirmed	Domestic	Unspecified Bird	2022-11-01	26/08/2022
311366	Influenza - Avian	H5N1 HPAI	Africa	Western Africa	Nigeria	Abuja	GARKI	9.0352	7.3933	WOAH (former OIE)	Confirmed	Domestic	Chicken	2022-09-01	16/01/2022
311368	Influenza - Avian	H5N1 HPAI	Africa	Western Africa	Nigeria	Nassarawa	UKE	8.9304	7.7002	WOAH (former OIE)	Confirmed	Domestic	Chicken	2022-09-01	16/01/2022
311375	Influenza - Avian	H5N1 HPAI	Africa	Western Africa	Nigeria	Edo	OBOSA FARMS	6.1682	5.648	WOAH (former OIE)	Confirmed	Domestic	Chicken	2022-09-01	16/01/2022
311365	Influenza - Avian	H5N1 HPAI	Africa	Western Africa	Nigeria	Edo	OSAMUJO	6.076	5.5855	WOAH (former OIE)	Confirmed	Domestic	Chicken	2022-08-01	16/01/2022
311367	Influenza - Avian	H5N1 HPAI	Africa	Western Africa	Nigeria	Kaduna	IGABI	10.6428	7.3364	WOAH (former OIE)	Confirmed	Domestic	Chicken	2022-05-01	16/01/2022
311369	Influenza - Avian	H5N1 HPAI	Africa	Western Africa	Nigeria	Kaduna	SAMINAKA	10.2181	8.4867	WOAH (former OIE)	Confirmed	Domestic	Chicken	2022-05-01	16/01/2022
313991	Influenza - Avian	H5N1 HPAI	Africa	Western Africa	Ghana	Brong Ahafo	Timber Nkwanta Mark Gyan Farms Bono Region	7.38	-2.36	FAO ECTAD RAF	Confirmed	Domestic	Unspecified Bird	2022-05-01	22/02/2022
311348	Influenza - Avian	H5N1 HPAI	Africa	Western Africa	Togo	Maritime	AdeticopÃ© (Tounoukoutchi)	6.2855	1.24862	WOAH (former OIE)	Confirmed	Domestic	Chicken	2022-01-01	14/01/2022
310439	Influenza - Avian	H5N1 HPAI	Africa	Western Africa	Niger	Niamey	Rive droite	13.4985	2.0588	WOAH (former OIE)	Confirmed	Domestic	Chicken	31/12/2021	2022-04-01
315649	Influenza - Avian	H5N1 HPAI	Africa	Western Africa	Nigeria	Edo	Sepele road IKpaba	6.1356	5.5874	WOAH (former OIE)	Confirmed	Domestic	Chicken	31/12/2021	13/03/2022
315650	Influenza - Avian	H5N1 HPAI	Africa	Western Africa	Nigeria	Kaduna	Saminaka	10.4819	8.4739	WOAH (former OIE)	Confirmed	Domestic	Chicken	29/12/2021	13/03/2022
310362	Influenza - Avian	H5N1 HPAI	Africa	Western Africa	Nigeria	Anambra	Okwulobia	6.272	6.8647	WOAH (former OIE)	Confirmed	Domestic	Unspecified Bird	27/12/2021	2022-04-01
310363	Influenza - Avian	H5N1 HPAI	Africa	Western Africa	Nigeria	Plateau	Rukuba Road	9.9007	8.7921	WOAH (former OIE)	Confirmed	Domestic	Unspecified Bird	27/12/2021	2022-04-01
310364	Influenza - Avian	H5N1 HPAI	Africa	Western Africa	Nigeria	Anambra	Ekwulobia	6.2569	6.8234	WOAH (former OIE)	Confirmed	Domestic	Unspecified Bird	27/12/2021	2022-04-01
310365	Influenza - Avian	H5N1 HPAI	Africa	Western Africa	Nigeria	Bauchi	Tilden Fulani	10.1988	9.0725	WOAH (former OIE)	Confirmed	Domestic	Unspecified Bird	27/12/2021	2022-04-01
310366	Influenza - Avian	H5N1 HPAI	Africa	Western Africa	Nigeria	Plateau	Naraguta	9.9749	8.9413	WOAH (former OIE)	Confirmed	Domestic	Unspecified Bird	27/12/2021	2022-04-01
310368	Influenza - Avian	H5N1 HPAI	Africa	Western Africa	Nigeria	Bauchi	Jumpy II	10.3858	9.159	WOAH (former OIE)	Confirmed	Domestic	Unspecified Bird	27/12/2021	2022-04-01
322118	Influenza - Avian	H5N2 HPAI	Africa	Western Africa	Nigeria	Bauchi	Toro	10.0599	9.0683	FAO officer	Confirmed	Domestic	Unspecified Bird	27/12/2021	15/05/2022
310369	Influenza - Avian	H5N1 HPAI	Africa	Western Africa	Nigeria	Bauchi	Jumpy II Toro	10.4352	9.3117	WOAH (former OIE)	Confirmed	Domestic	Unspecified Bird	24/12/2021	2022-04-01
310367	Influenza - Avian	H5N1 HPAI	Africa	Western Africa	Nigeria	Gombe	Barunde area	10.3466	11.0646	WOAH (former OIE)	Confirmed	Domestic	Unspecified Bird	22/12/2021	2022-04-01
310357	Influenza - Avian	H5N1 HPAI	Africa	Western Africa	Nigeria	Plateau	Saki Mangu	9.7678	8.825	WOAH (former OIE)	Confirmed	Domestic	Unspecified Bird	21/12/2021	2022-04-01
310358	Influenza - Avian	H5N1 HPAI	Africa	Western Africa	Nigeria	Gombe	Kalshingi	10.1347	11.2676	WOAH (former OIE)	Confirmed	Domestic	Unspecified Bird	21/12/2021	2022-04-01
310359	Influenza - Avian	H5N1 HPAI	Africa	Western Africa	Nigeria	Gombe	Federal Housing Lowcoast	10.2287	11.1413	WOAH (former OIE)	Confirmed	Domestic	Unspecified Bird	21/12/2021	2022-04-01
310361	Influenza - Avian	H5N1 HPAI	Africa	Western Africa	Nigeria	Plateau	Gada Biyu	9.853	8.8038	WOAH (former OIE)	Confirmed	Domestic	Unspecified Bird	21/12/2021	2022-04-01
311286	Influenza - Avian	H5N1 HPAI	Africa	Southern Africa	South Africa	Western Cape	HPAI_H5N1_2021_W_055	-32.2958	18.3481	WOAH (former OIE)	Confirmed	Wild	Common Tern (Sterna Hirundo)	21/12/2021	14/01/2022
311286	Influenza - Avian	H5N1 HPAI	Africa	Southern Africa	South Africa	Western Cape	HPAI_H5N1_2021_W_055	-32.2958	18.3481	WOAH (former OIE)	Confirmed	Wild	Cape Cormorant (Phalacrocorax Capensis)	21/12/2021	14/01/2022
310354	Influenza - Avian	H5N1 HPAI	Africa	Western Africa	Nigeria	Niger	Tafa	9.187	7.2239	WOAH (former OIE)	Confirmed	Domestic	Unspecified Bird	20/12/2021	2022-04-01
310360	Influenza - Avian	H5N1 HPAI	Africa	Western Africa	Nigeria	Bauchi	Dirko Tilde	10.376	9.7791	WOAH (former OIE)	Confirmed	Domestic	Unspecified Bird	20/12/2021	2022-04-01
311284	Influenza - Avian	H5N1 HPAI	Africa	Southern Africa	South Africa	Gauteng	HPAI_H5N1_2021_W_054	-25.9323	28.4053	WOAH (former OIE)	Confirmed	Domestic	Unspecified Bird	17/12/2021	14/01/2022
311285	Influenza - Avian	H5N1 HPAI	Africa	Southern Africa	South Africa	Western Cape	HPAI_H5N1_2021_W_056	-32.6	18.3	WOAH (former OIE)	Confirmed	Wild	Common Tern (Sterna Hirundo)	17/12/2021	14/01/2022
310352	Influenza - Avian	H5N1 HPAI	Africa	Western Africa	Nigeria	Bauchi	Dirko	10.2345	9.1487	WOAH (former OIE)	Confirmed	Domestic	Unspecified Bird	15/12/2021	2022-04-01
311853	Influenza - Avian	H5N1 HPAI	Africa	Western Africa	Burkina Faso	Centre	Village of NambÃ©	12.2462	-1.3315	WOAH (former OIE)	Confirmed	Domestic	Chicken	15/12/2021	21/01/2022
310353	Influenza - Avian	H5N1 HPAI	Africa	Western Africa	Nigeria	Rivers	Rumu Ekini Aluu road	4.8316	6.9779	WOAH (former OIE)	Confirmed	Domestic	Unspecified Bird	14/12/2021	2022-04-01
310355	Influenza - Avian	H5N1 HPAI	Africa	Western Africa	Nigeria	Niger	Tafa	9.2644	7.2728	WOAH (former OIE)	Confirmed	Domestic	Unspecified Bird	14/12/2021	2022-04-01
310356	Influenza - Avian	H5N1 HPAI	Africa	Western Africa	Nigeria	Gombe	Gombe	10.2901	11.1715	WOAH (former OIE)	Confirmed	Domestic	Unspecified Bird	13/12/2021	2022-04-01
311831	Influenza - Avian	H5N1 HPAI	Africa	Southern Africa	South Africa	Western Cape	HPAI_H5N1_2021_W_058	-33.9	23.5	WOAH (former OIE)	Confirmed	Wild	Cormorant	2021-04-12	20/01/2022
311832	Influenza - Avian	H5N1 HPAI	Africa	Southern Africa	South Africa	Western Cape	HPAI_H5N1_2021_W_058	-33.9	23.5	WOAH (former OIE)	Confirmed	Wild	Cape Cormorant (Phalacrocorax Capensis)	2021-04-12	20/01/2022
314114	Influenza - Avian	H5N1 HPAI	Africa	Southern Africa	South Africa	Western Cape	HPAI_H5_GAU_2021_083	-33.5	20.7	WOAH (former OIE)	Confirmed	Domestic	Ostrich	2021-03-12	21/02/2022
308946	Influenza - Avian	H5N1 HPAI	Africa	Western Africa	Nigeria	Kano	Gaya	11.75	9.01	FAO ECTAD RAF	Confirmed	Domestic	Unspecified Bird	2021-02-12	14/12/2021
308947	Influenza - Avian	H5N1 HPAI	Africa	Western Africa	Nigeria	Kano	Gaya	11.77	8.98	FAO ECTAD RAF	Confirmed	Domestic	Unspecified Bird	2021-02-12	14/12/2021
309168	Influenza - Avian	H5N1 HPAI	Africa	Southern Africa	South Africa	Western Cape	HPAI_H5_GAU_2021_078	-33.6	22.1	WOAH (former OIE)	Confirmed	Domestic	Ostrich	2021-02-12	15/12/2021
311291	Influenza - Avian	H5N1 HPAI	Africa	Southern Africa	South Africa	Western Cape	HPAI_H5_GAU_2021_078	-33.6	22.1	WOAH (former OIE)	Confirmed	Domestic	Ostrich	2021-02-12	14/01/2022
309172	Influenza - Avian	H5N1 HPAI	Africa	Southern Africa	South Africa	Gauteng	HPAI_H5N1_2021_W_053	-26.5	27.9	WOAH (former OIE)	Confirmed	Domestic	Unspecified Bird	2021-01-12	15/12/2021
315895	Influenza - Avian	H5N1 HPAI	Africa	Southern Africa	South Africa	Gauteng	HPAI_H5N1_2021_W_053	-26.5	27.9	WOAH (former OIE)	Confirmed	Domestic	Unspecified Bird	2021-01-12	14/03/2022
308944	Influenza - Avian	H5N1 HPAI	Africa	Western Africa	Nigeria	Kano	Dawakin Tofa	12.057	8.38	FAO ECTAD RAF	Confirmed	Domestic	Unspecified Bird	27/11/2021	14/12/2021
308945	Influenza - Avian	H5N1 HPAI	Africa	Western Africa	Nigeria	Bauchi	Bauchi	10.21	9.95	FAO ECTAD RAF	Confirmed	Domestic	Unspecified Bird	27/11/2021	14/12/2021
308943	Influenza - Avian	H5N1 HPAI	Africa	Western Africa	Nigeria	Kano	Gwale	11.95	8.45	FAO ECTAD RAF	Confirmed	Domestic	Unspecified Bird	25/11/2021	14/12/2021
312294	Influenza - Avian	H5N1 HPAI	Africa	Western Africa	CÃ´te d'Ivoire	District autonome de Abidjan	Bingerville (Eloka)	5.29515	-3.78179	WOAH (former OIE)	Confirmed	Domestic	Chicken	21/11/2021	27/01/2022
308190	Influenza - Avian	H5N1 HPAI	Africa	Western Africa	Nigeria	Rivers	Rumunduru	4.8614	6.991	WOAH (former OIE)	Confirmed	Domestic	Unspecified Bird	20/11/2021	2021-06-12
308191	Influenza - Avian	H5N1 HPAI	Africa	Western Africa	Nigeria	Ogun	Ofada	6.9149	3.4371	WOAH (former OIE)	Confirmed	Domestic	Unspecified Bird	19/11/2021	2021-06-12
308942	Influenza - Avian	H5N1 HPAI	Africa	Western Africa	Nigeria	Kano	Gwale	11.97	8.46	FAO ECTAD RAF	Confirmed	Domestic	Unspecified Bird	17/11/2021	14/12/2021
308940	Influenza - Avian	H5N1 HPAI	Africa	Western Africa	Nigeria	Rivers	Porthacourt	4.7784	7.043	FAO ECTAD RAF	Confirmed	Domestic	Unspecified Bird	16/11/2021	14/12/2021
308941	Influenza - Avian	H5N1 HPAI	Africa	Western Africa	Nigeria	Rivers	Porthacourt	4.7699	7.0516	FAO ECTAD RAF	Confirmed	Domestic	Unspecified Bird	16/11/2021	14/12/2021
319300	Influenza - Avian	H5N1 HPAI	Africa	Southern Africa	South Africa	Western Cape	HPAI_H5N1_2021_W_047	-33	17.9	WOAH (former OIE)	Confirmed	Wild	Common Tern (Sterna Hirundo)	16/11/2021	2022-11-04
320435	Influenza - Avian	H5N1 HPAI	Africa	Southern Africa	South Africa	Gauteng	HPAI_H5_GAU_2021_077	-26.6	27.8	WOAH (former OIE)	Confirmed	Domestic	Unspecified Bird	16/11/2021	26/04/2022
314113	Influenza - Avian	H5N1 HPAI	Africa	Southern Africa	South Africa	Western Cape	HPAI_H5_GAU_2021_082	-33.2	19.1	WOAH (former OIE)	Confirmed	Domestic	Ostrich	15/11/2021	21/02/2022
309171	Influenza - Avian	H5N1 HPAI	Africa	Southern Africa	South Africa	Western Cape	HPAI_H5N1_2021_W_052	-33.5791	18.357	WOAH (former OIE)	Confirmed	Wild	Unspecified Bird	2021-12-11	15/12/2021
308998	Influenza - Avian	H5N1 HPAI	Africa	Southern Africa	South Africa	Free State	HPAI_H5N1_2021_W_049	-27.6	27.2	WOAH (former OIE)	Confirmed	Domestic	Unspecified Bird	2021-10-11	13/12/2021
312293	Influenza - Avian	H5N1 HPAI	Africa	Western Africa	CÃ´te d'Ivoire	Comoe	Grand-Bassam (VitrÃ© 2)	5.25378	-3.80531	WOAH (former OIE)	Confirmed	Domestic	Chicken	2021-10-11	27/01/2022
308195	Influenza - Avian	H5N1 HPAI	Africa	Western Africa	Nigeria	Rivers	Peace Park	4.8379	7.0099	WOAH (former OIE)	Confirmed	Domestic	Unspecified Bird	2021-06-11	2021-06-12
308196	Influenza - Avian	H5N1 HPAI	Africa	Western Africa	Nigeria	Rivers	Port Harcourt	4.832	7.052	WOAH (former OIE)	Confirmed	Domestic	Unspecified Bird	2021-05-11	2021-06-12
306943	Influenza - Avian	H5N1 HPAI	Africa	Southern Africa	South Africa	Gauteng	HPAI_H5_GAU_2021_071	-25.5	28.1	WOAH (former OIE)	Confirmed	Domestic	Unspecified Bird	2021-04-11	2021-04-11
311290	Influenza - Avian	H5N1 HPAI	Africa	Southern Africa	South Africa	Gauteng	HPAI_H5_GAU_2021_071	-25.5	28.1	WOAH (former OIE)	Confirmed	Domestic	Unspecified Bird	2021-04-11	14/01/2022
306947	Influenza - Avian	H5N1 HPAI	Africa	Southern Africa	South Africa	Gauteng	HPAI_H5_GAU_2021_072	-26.5	27.8	WOAH (former OIE)	Confirmed	Domestic	Unspecified Bird	2021-03-11	2021-03-11
315893	Influenza - Avian	H5N1 HPAI	Africa	Southern Africa	South Africa	Gauteng	HPAI_H5_GAU_2021_072	-26.5	27.8	WOAH (former OIE)	Confirmed	Domestic	Unspecified Bird	2021-03-11	14/03/2022
309000	Influenza - Avian	H5N1 HPAI	Africa	Southern Africa	South Africa	Eastern Cape	HPAI_H5N1_2021_W_051	-34.2	24.8	WOAH (former OIE)	Confirmed	Wild	Cape Cormorant (Phalacrocorax Capensis)	2021-01-11	13/12/2021
306936	Influenza - Avian	H5N1 HPAI	Africa	Western Africa	Togo	Maritime	Legbassito (Belgique2)	6.29416	1.1654	WOAH (former OIE)	Confirmed	Domestic	Guinea Fowl	31/10/2021	17/11/2021
308997	Influenza - Avian	H5N1 HPAI	Africa	Southern Africa	South Africa	North West	HPAI_H5N1_2021_W_048	-25.3	28.2	WOAH (former OIE)	Confirmed	Domestic	Unspecified Bird	29/10/2021	13/12/2021
306530	Influenza - Avian	H5N1 HPAI	Africa	Southern Africa	South Africa	Gauteng	HPAI_H5_GAU_2021_069	-26.1	27.5	WOAH (former OIE)	Confirmed	Domestic	Unspecified Bird	28/10/2021	2021-10-11
315894	Influenza - Avian	H5N1 HPAI	Africa	Southern Africa	South Africa	Gauteng	HPAI_H5_GAU_2021_069	-26.1	27.5	WOAH (former OIE)	Confirmed	Domestic	Unspecified Bird	28/10/2021	14/03/2022
306529	Influenza - Avian	H5N1 HPAI	Africa	Southern Africa	South Africa	Gauteng	HPAI_H5_GAU_2021_068	-26.2	28.2	WOAH (former OIE)	Confirmed	Domestic	Unspecified Bird	26/10/2021	2021-10-11
306942	Influenza - Avian	H5N1 HPAI	Africa	Southern Africa	South Africa	Gauteng	HPAI_H5_GAU_2021_070	-26.6	28	WOAH (former OIE)	Confirmed	Domestic	Unspecified Bird	26/10/2021	26/10/2021
315891	Influenza - Avian	H5N1 HPAI	Africa	Southern Africa	South Africa	Gauteng	HPAI_H5_GAU_2021_070	-26.6	28	WOAH (former OIE)	Confirmed	Domestic	Unspecified Bird	26/10/2021	14/03/2022
308999	Influenza - Avian	H5N1 HPAI	Africa	Southern Africa	South Africa	Gauteng	HPAI_H5N1_2021_W_050	-25.8	28.7	WOAH (former OIE)	Confirmed	Wild	Egyptian Goose (Alopochen Aegyptiacus)	25/10/2021	13/12/2021
306528	Influenza - Avian	H5N1 HPAI	Africa	Southern Africa	South Africa	Gauteng	HPAI_H5_GAU_2021_065	-25.9	28	WOAH (former OIE)	Confirmed	Domestic	Unspecified Bird	24/10/2021	2021-10-11
327436	Influenza - Avian	H5N1 HPAI	Africa	Southern Africa	South Africa	Gauteng	HPAI_H5_GAU_2021_065	-25.9	28	WOAH (former OIE)	Confirmed	Domestic	Unspecified Bird	24/10/2021	21/07/2022
308167	Influenza - Avian	H5N1 HPAI	Africa	Western Africa	Nigeria	Kano	Madobi	11.8602	8.3971	WOAH (former OIE)	Confirmed	Domestic	Unspecified Bird	23/10/2021	2021-06-12
308185	Influenza - Avian	H5N1 HPAI	Africa	Western Africa	Nigeria	Ogun	Obafemi-Owode	6.9073	3.3616	WOAH (former OIE)	Confirmed	Domestic	Unspecified Bird	23/10/2021	2021-06-12
308183	Influenza - Avian	H5N1 HPAI	Africa	Western Africa	Nigeria	Ogun	Ikenne	6.9709	3.7249	WOAH (former OIE)	Confirmed	Domestic	Unspecified Bird	21/10/2021	2021-06-12
308199	Influenza - Avian	H5N1 HPAI	Africa	Western Africa	Nigeria	Enugu	Enugu	6.3921	7.5845	WOAH (former OIE)	Confirmed	Domestic	Unspecified Bird	21/10/2021	2021-06-12
306527	Influenza - Avian	H5N1 HPAI	Africa	Southern Africa	South Africa	KwaZulu-Natal	HPAI_H5_GAU_2021_064	-28.3	31.4	WOAH (former OIE)	Confirmed	Domestic	Unspecified Bird	20/10/2021	2021-10-11
308171	Influenza - Avian	H5N1 HPAI	Africa	Western Africa	Nigeria	Kano	Kumbotso	11.884	8.4978	WOAH (former OIE)	Confirmed	Domestic	Unspecified Bird	20/10/2021	2021-06-12
308177	Influenza - Avian	H5N1 HPAI	Africa	Western Africa	Nigeria	Abia	Abia	5.4054	7.5449	WOAH (former OIE)	Confirmed	Domestic	Unspecified Bird	19/10/2021	2021-06-12
308184	Influenza - Avian	H5N1 HPAI	Africa	Western Africa	Nigeria	Gombe	Gombe	10.2105	11.1859	WOAH (former OIE)	Confirmed	Domestic	Unspecified Bird	19/10/2021	2021-06-12
308182	Influenza - Avian	H5N1 HPAI	Africa	Western Africa	Nigeria	Ogun	Remo	6.962	3.7187	WOAH (former OIE)	Confirmed	Domestic	Unspecified Bird	18/10/2021	2021-06-12
308197	Influenza - Avian	H5N1 HPAI	Africa	Western Africa	Nigeria	Rivers	Vimene street	4.8599	7.02	WOAH (former OIE)	Confirmed	Domestic	Unspecified Bird	18/10/2021	2021-06-12
306526	Influenza - Avian	H5N1 HPAI	Africa	Southern Africa	South Africa	Western Cape	HPAI_H5_GAU_2021_067	-33.7	19	WOAH (former OIE)	Confirmed	Domestic	Unspecified Bird	17/10/2021	2021-10-11
308170	Influenza - Avian	H5N1 HPAI	Africa	Western Africa	Nigeria	Gombe	Gombe	10.1111	11.0253	WOAH (former OIE)	Confirmed	Domestic	Unspecified Bird	17/10/2021	2021-06-12
308198	Influenza - Avian	H5N1 HPAI	Africa	Western Africa	Nigeria	Rivers	Sars road	4.7622	7.0331	WOAH (former OIE)	Confirmed	Domestic	Unspecified Bird	17/10/2021	2021-06-12
308178	Influenza - Avian	H5N1 HPAI	Africa	Western Africa	Nigeria	Abia	Abia	5.5864	7.5836	WOAH (former OIE)	Confirmed	Domestic	Unspecified Bird	16/10/2021	2021-06-12
306948	Influenza - Avian	H5N1 HPAI	Africa	Southern Africa	South Africa	Gauteng	HPAI_H5_GAU_2021_073	-26.6	27.7	WOAH (former OIE)	Confirmed	Domestic	Unspecified Bird	15/10/2021	15/10/2021
311292	Influenza - Avian	H5N1 HPAI	Africa	Southern Africa	South Africa	Gauteng	HPAI_H5_GAU_2021_073	-26.6	27.7	WOAH (former OIE)	Confirmed	Domestic	Unspecified Bird	15/10/2021	14/01/2022
308175	Influenza - Avian	H5N1 HPAI	Africa	Western Africa	Nigeria	Niger	Minna	9.621	6.5405	WOAH (former OIE)	Confirmed	Domestic	Unspecified Bird	2021-12-10	2021-06-12
308168	Influenza - Avian	H5N1 HPAI	Africa	Western Africa	Nigeria	Niger	Matogun	9.9716	6.6963	WOAH (former OIE)	Confirmed	Domestic	Unspecified Bird	2021-11-10	2021-06-12
308169	Influenza - Avian	H5N1 HPAI	Africa	Western Africa	Nigeria	Niger	Suleja	9.1892	7.1448	WOAH (former OIE)	Confirmed	Domestic	Unspecified Bird	2021-11-10	2021-06-12
305911	Influenza - Avian	H5N1 HPAI	Africa	Southern Africa	South Africa	Western Cape	HPAI_H5N1_2021_W_040	-34.6825	19.4172	WOAH (former OIE)	Confirmed	Wild	Cape Cormorant (Phalacrocorax Capensis)	2021-10-10	28/10/2021
308174	Influenza - Avian	H5N1 HPAI	Africa	Western Africa	Nigeria	Ogun	Gbonagum	7.015	3.2083	WOAH (former OIE)	Confirmed	Domestic	Unspecified Bird	2021-10-10	2021-06-12
309001	Influenza - Avian	H5N1 HPAI	Africa	Southern Africa	South Africa	Western Cape	HPAI_H5N1_2021_W_040	-34.6825	19.4172	WOAH (former OIE)	Confirmed	Wild	Jackass Penguin Spheniscus Demersus	2021-10-10	13/12/2021
309001	Influenza - Avian	H5N1 HPAI	Africa	Southern Africa	South Africa	Western Cape	HPAI_H5N1_2021_W_040	-34.6825	19.4172	WOAH (former OIE)	Confirmed	Wild	Cape Cormorant (Phalacrocorax Capensis)	2021-10-10	13/12/2021
311287	Influenza - Avian	H5N1 HPAI	Africa	Southern Africa	South Africa	Western Cape	HPAI_H5N1_2021_W_040	-34.6825	19.4172	WOAH (former OIE)	Confirmed	Wild	Jackass Penguin Spheniscus Demersus	2021-10-10	14/01/2022
311287	Influenza - Avian	H5N1 HPAI	Africa	Southern Africa	South Africa	Western Cape	HPAI_H5N1_2021_W_040	-34.6825	19.4172	WOAH (former OIE)	Confirmed	Wild	Cape Cormorant (Phalacrocorax Capensis)	2021-10-10	14/01/2022
330020	Influenza - Avian	H5N1 HPAI	Africa	Southern Africa	South Africa	Western Cape	HPAI_H5N1_2021_W_040	-34.6825	19.4172	WOAH (former OIE)	Confirmed	Wild	Cape Cormorant (Phalacrocorax Capensis)	2021-10-10	29/08/2022
330021	Influenza - Avian	H5N1 HPAI	Africa	Southern Africa	South Africa	Western Cape	HPAI_H5N1_2021_W_040	-34.6825	19.4172	WOAH (former OIE)	Confirmed	Wild	Jackass Penguin Spheniscus Demersus	2021-10-10	29/08/2022
308186	Influenza - Avian	H5N1 HPAI	Africa	Western Africa	Nigeria	Ogun	Matogun	6.771	3.2423	WOAH (former OIE)	Confirmed	Domestic	Unspecified Bird	2021-09-10	2021-06-12
306939	Influenza - Avian	H5N1 HPAI	Africa	Southern Africa	South Africa	Western Cape	HPAI_H5N1_2021_W_046	-34.587	19.3505	WOAH (former OIE)	Confirmed	Wild	Cape Cormorant (Phalacrocorax Capensis)	2021-08-10	18/11/2021
308181	Influenza - Avian	H5N1 HPAI	Africa	Western Africa	Nigeria	Ogun	Gbonagum	7.2616	3.6563	WOAH (former OIE)	Confirmed	Domestic	Unspecified Bird	2021-07-10	2021-06-12
310046	Influenza - Avian	H5N1 HPAI	Africa	Western Africa	Benin	Oueme	District of TohouÃ¨ Village of Dja	6.3766	2.6896	WOAH (former OIE)	Confirmed	Domestic	Unspecified Bird	2021-05-10	27/12/2021
305910	Influenza - Avian	H5N1 HPAI	Africa	Southern Africa	South Africa	KwaZulu-Natal	HPAI_H5_GAU_2021_061	-28.4	32.1	WOAH (former OIE)	Confirmed	Domestic	Unspecified Bird	2021-04-10	28/10/2021
306525	Influenza - Avian	H5N1 HPAI	Africa	Southern Africa	South Africa	KwaZulu-Natal	HPAI_H5_GAU_2021_066	-28.8	31.4	WOAH (former OIE)	Confirmed	Domestic	Unspecified Bird	2021-02-10	2021-10-11
311829	Influenza - Avian	H5N1 HPAI	Africa	Southern Africa	South Africa	KwaZulu-Natal	HPAI_H5_GAU_2021_066	-28.8	31.4	WOAH (former OIE)	Confirmed	Domestic	Unspecified Bird	2021-02-10	20/01/2022
305909	Influenza - Avian	H5N1 HPAI	Africa	Southern Africa	South Africa	KwaZulu-Natal	HPAI_H5_GAU_2021_062	-28.5	29.8	WOAH (former OIE)	Confirmed	Domestic	Unspecified Bird	2021-01-10	28/10/2021
306949	Influenza - Avian	H5N1 HPAI	Africa	Southern Africa	South Africa	Western Cape	HPAI_H5_GAU_2021_074	-33.35	18.2	WOAH (former OIE)	Confirmed	Domestic	Unspecified Bird	2021-01-10	2021-01-10
317222	Influenza - Avian	H5N1 HPAI	Africa	Southern Africa	South Africa	KwaZulu-Natal	HPAI_H5_GAU_2021_062	-28.5	29.8	WOAH (former OIE)	Confirmed	Domestic	Unspecified Bird	2021-01-10	30/03/2022
308172	Influenza - Avian	H5N1 HPAI	Africa	Western Africa	Nigeria	Enugu	Old Artisan LBM	6.4494	7.5154	WOAH (former OIE)	Confirmed	Domestic	Unspecified Bird	30/09/2021	2021-06-12
308173	Influenza - Avian	H5N1 HPAI	Africa	Western Africa	Nigeria	Oyo	Ibadan	7.3914	3.8938	WOAH (former OIE)	Confirmed	Domestic	Unspecified Bird	30/09/2021	2021-06-12
309002	Influenza - Avian	H5N1 HPAI	Africa	Southern Africa	South Africa	Western Cape	HPAI_H5N1_2021_W_041	-34.3	18.9	WOAH (former OIE)	Confirmed	Wild	Cape Cormorant (Phalacrocorax Capensis)	29/09/2021	13/12/2021
309002	Influenza - Avian	H5N1 HPAI	Africa	Southern Africa	South Africa	Western Cape	HPAI_H5N1_2021_W_041	-34.3	18.9	WOAH (former OIE)	Confirmed	Wild	Jackass Penguin Spheniscus Demersus	29/09/2021	13/12/2021
309002	Influenza - Avian	H5N1 HPAI	Africa	Southern Africa	South Africa	Western Cape	HPAI_H5N1_2021_W_041	-34.3	18.9	WOAH (former OIE)	Confirmed	Wild	Cormorant	29/09/2021	13/12/2021
311288	Influenza - Avian	H5N1 HPAI	Africa	Southern Africa	South Africa	Western Cape	HPAI_H5N1_2021_W_041	-34.3	18.9	WOAH (former OIE)	Confirmed	Wild	Cormorant	29/09/2021	14/01/2022
311288	Influenza - Avian	H5N1 HPAI	Africa	Southern Africa	South Africa	Western Cape	HPAI_H5N1_2021_W_041	-34.3	18.9	WOAH (former OIE)	Confirmed	Wild	Jackass Penguin Spheniscus Demersus	29/09/2021	14/01/2022
311288	Influenza - Avian	H5N1 HPAI	Africa	Southern Africa	South Africa	Western Cape	HPAI_H5N1_2021_W_041	-34.3	18.9	WOAH (former OIE)	Confirmed	Wild	Cape Cormorant (Phalacrocorax Capensis)	29/09/2021	14/01/2022
304560	Influenza - Avian	H5N1 HPAI	Africa	Southern Africa	South Africa	Western Cape	HPAI_H5_GAU_2021_059	-33.5	18.6	WOAH (former OIE)	Confirmed	Domestic	Unspecified Bird	25/09/2021	2021-05-10
305912	Influenza - Avian	H5N1 HPAI	Africa	Southern Africa	South Africa	KwaZulu-Natal	HPAI_H5N1_2021_W_039	-29.5	31.1	WOAH (former OIE)	Confirmed	Domestic	Unspecified Bird	25/09/2021	28/10/2021
308180	Influenza - Avian	H5N1 HPAI	Africa	Western Africa	Nigeria	Rivers	UST	4.86	7.0327	WOAH (former OIE)	Confirmed	Domestic	Unspecified Bird	25/09/2021	2021-06-12
313510	Influenza - Avian	H5N1 HPAI	Africa	Southern Africa	South Africa	Western Cape	HPAI_H5_GAU_2021_059	-33.5	18.6	WOAH (former OIE)	Confirmed	Domestic	Unspecified Bird	25/09/2021	15/02/2022
308160	Influenza - Avian	H5N1 HPAI	Africa	Western Africa	Nigeria	Anambra	Onitsha	5.9457	6.7788	WOAH (former OIE)	Confirmed	Domestic	Unspecified Bird	19/09/2021	2021-06-12
304561	Influenza - Avian	H5N1 HPAI	Africa	Southern Africa	South Africa	KwaZulu-Natal	HPAI_H5_GAU_2021_058	-29.7	30.1	WOAH (former OIE)	Confirmed	Domestic	Unspecified Bird	18/09/2021	2021-05-10
315037	Influenza - Avian	H5N1 HPAI	Africa	Southern Africa	South Africa	KwaZulu-Natal	HPAI_H5_GAU_2021_058	-29.7	30.1	WOAH (former OIE)	Confirmed	Domestic	Unspecified Bird	18/09/2021	2022-07-03
306940	Influenza - Avian	H5N1 HPAI	Africa	Southern Africa	South Africa	Western Cape	HPAI_H5N1_2021_W_045	-32.8	18	WOAH (former OIE)	Confirmed	Wild	Gull	16/09/2021	17/11/2021
306940	Influenza - Avian	H5N1 HPAI	Africa	Southern Africa	South Africa	Western Cape	HPAI_H5N1_2021_W_045	-32.8	18	WOAH (former OIE)	Confirmed	Wild	Gull	16/09/2021	17/11/2021
306940	Influenza - Avian	H5N1 HPAI	Africa	Southern Africa	South Africa	Western Cape	HPAI_H5N1_2021_W_045	-32.8	18	WOAH (former OIE)	Confirmed	Wild	Gull	16/09/2021	17/11/2021
308161	Influenza - Avian	H5N1 HPAI	Africa	Western Africa	Nigeria	Bayelsa	Yenegoa	4.9817	6.3069	WOAH (former OIE)	Confirmed	Domestic	Unspecified Bird	16/09/2021	2021-06-12
308176	Influenza - Avian	H5N1 HPAI	Africa	Western Africa	Nigeria	Rivers	Sunukiri	4.7713	7.024	WOAH (former OIE)	Confirmed	Domestic	Unspecified Bird	16/09/2021	2021-06-12
317225	Influenza - Avian	H5N1 HPAI	Africa	Southern Africa	South Africa	Western Cape	HPAI_H5N1_2021_W_045	-32.8	18	WOAH (former OIE)	Confirmed	Wild	Tern	16/09/2021	30/03/2022
308158	Influenza - Avian	H5N1 HPAI	Africa	Western Africa	Nigeria	Delta	Ughelli North	5.5246	6.0088	WOAH (former OIE)	Confirmed	Domestic	Unspecified Bird	15/09/2021	2021-06-12
308162	Influenza - Avian	H5N1 HPAI	Africa	Western Africa	Nigeria	Bayelsa	Yenegoa	4.9297	6.2951	WOAH (former OIE)	Confirmed	Domestic	Unspecified Bird	15/09/2021	2021-06-12
308163	Influenza - Avian	H5N1 HPAI	Africa	Western Africa	Nigeria	Delta	6 Onye Ogali close	6.0205	6.6366	WOAH (former OIE)	Confirmed	Domestic	Unspecified Bird	15/09/2021	2021-06-12
304240	Influenza - Avian	H5N1 HPAI	Africa	Southern Africa	South Africa	Western Cape	HPAI_H5N1_2021_W_038	-33.4239	18.0853	WOAH (former OIE)	Confirmed	Wild	Cape Cormorant (Phalacrocorax Capensis)	14/09/2021	29/09/2021
304238	Influenza - Avian	H5N1 HPAI	Africa	Southern Africa	South Africa	Western Cape	HPAI_H5N1_2021_W_036	-34.1	18.4	WOAH (former OIE)	Confirmed	Wild	Cape Cormorant (Phalacrocorax Capensis)	13/09/2021	29/09/2021
304239	Influenza - Avian	H5N1 HPAI	Africa	Southern Africa	South Africa	Western Cape	HPAI_H5N1_2021_W_037	-32.8	18.2	WOAH (former OIE)	Confirmed	Wild	Cape Cormorant (Phalacrocorax Capensis)	13/09/2021	29/09/2021
305913	Influenza - Avian	H5N1 HPAI	Africa	Southern Africa	South Africa	Western Cape	HPAI_H5N1_2021_W_037	-32.8	18.2	WOAH (former OIE)	Confirmed	Wild	Cape Cormorant (Phalacrocorax Capensis)	13/09/2021	28/10/2021
308157	Influenza - Avian	H5N1 HPAI	Africa	Western Africa	Nigeria	Delta	Oviri Village	5.6206	5.809	WOAH (former OIE)	Confirmed	Domestic	Unspecified Bird	13/09/2021	2021-06-12
308166	Influenza - Avian	H5N1 HPAI	Africa	Western Africa	Nigeria	Delta	Ighrovie	5.494	6.027	WOAH (former OIE)	Confirmed	Domestic	Unspecified Bird	13/09/2021	2021-06-12
319301	Influenza - Avian	H5N1 HPAI	Africa	Southern Africa	South Africa	Western Cape	HPAI_H5N1_2021_W_036	-34.1	18.4	WOAH (former OIE)	Confirmed	Wild	Common Tern (Sterna Hirundo)	13/09/2021	2022-11-04
324645	Influenza - Avian	H5N1 HPAI	Africa	Southern Africa	South Africa	Western Cape	HPAI_H5N1_2021_W_037	-32.8	18.2	WOAH (former OIE)	Confirmed	Wild	Common Tern (Sterna Hirundo)	13/09/2021	13/06/2022
324646	Influenza - Avian	H5N1 HPAI	Africa	Southern Africa	South Africa	Western Cape	HPAI_H5N1_2021_W_037	-32.8	18.2	WOAH (former OIE)	Confirmed	Wild	Cape Cormorant (Phalacrocorax Capensis)	13/09/2021	13/06/2022
308164	Influenza - Avian	H5N1 HPAI	Africa	Western Africa	Nigeria	Delta	Agbarho	5.5348	6.0425	WOAH (former OIE)	Confirmed	Domestic	Unspecified Bird	2021-12-09	2021-06-12
308165	Influenza - Avian	H5N1 HPAI	Africa	Western Africa	Nigeria	Delta	Okuloho Village	5.6656	5.7213	WOAH (former OIE)	Confirmed	Domestic	Unspecified Bird	2021-12-09	2021-06-12
308159	Influenza - Avian	H5N1 HPAI	Africa	Western Africa	Nigeria	Delta	Sepele	5.8101	5.7591	WOAH (former OIE)	Confirmed	Domestic	Unspecified Bird	2021-11-09	2021-06-12
308179	Influenza - Avian	H5N1 HPAI	Africa	Western Africa	Nigeria	Rivers	Okrika	4.6476	7.1266	WOAH (former OIE)	Confirmed	Domestic	Unspecified Bird	2021-08-09	2021-06-12
308217	Influenza - Avian	H5N1 HPAI	Africa	Western Africa	Nigeria	Lagos	Ojo	6.4753	3.191	WOAH (former OIE)	Confirmed	Domestic	Unspecified Bird	2021-02-09	2021-06-12
308149	Influenza - Avian	H5N1 HPAI	Africa	Western Africa	Nigeria	Kano	No. 7 Kassim Ibrahim	12.001	8.5348	WOAH (former OIE)	Confirmed	Domestic	Unspecified Bird	28/08/2021	2021-06-12
308148	Influenza - Avian	H5N1 HPAI	Africa	Western Africa	Nigeria	Bayelsa	ELchin	4.9209	6.2788	WOAH (former OIE)	Confirmed	Domestic	Unspecified Bird	26/08/2021	2021-06-12
308152	Influenza - Avian	H5N1 HPAI	Africa	Western Africa	Nigeria	Ogun	Ogijo	6.8375	3.6582	WOAH (former OIE)	Confirmed	Domestic	Unspecified Bird	26/08/2021	2021-06-12
308192	Influenza - Avian	H5N1 HPAI	Africa	Western Africa	Nigeria	Bayelsa	Yenegoa	4.9226	6.3098	WOAH (former OIE)	Confirmed	Domestic	Unspecified Bird	26/08/2021	2021-06-12
303312	Influenza - Avian	H5N1 HPAI	Africa	Southern Africa	South Africa	Gauteng	HPAI_H5_GAU_2021_054	-25.9	28.2	WOAH (former OIE)	Confirmed	Domestic	Unspecified Bird	25/08/2021	14/09/2021
308147	Influenza - Avian	H5N1 HPAI	Africa	Western Africa	Nigeria	Bayelsa	Abule Are	4.882	6.2342	WOAH (former OIE)	Confirmed	Domestic	Unspecified Bird	25/08/2021	2021-06-12
308153	Influenza - Avian	H5N1 HPAI	Africa	Western Africa	Nigeria	Ogun	Kuto	7.1519	3.3566	WOAH (former OIE)	Confirmed	Domestic	Unspecified Bird	24/08/2021	2021-06-12
305048	Influenza - Avian	H5N1 HPAI	Africa	Western Africa	CÃ´te d'Ivoire	Comoe	Modeste village	5.22469	-3.83101	WOAH (former OIE)	Confirmed	Domestic	Chicken	23/08/2021	2021-12-10
305049	Influenza - Avian	H5N1 HPAI	Africa	Western Africa	CÃ´te d'Ivoire	Comoe	MohamÃ© Village	5.24151	-3.62479	WOAH (former OIE)	Confirmed	Domestic	Chicken	23/08/2021	2021-12-10
308150	Influenza - Avian	H5N1 HPAI	Africa	Western Africa	Nigeria	Niger	Nojo Farms	9.3234	7.2469	WOAH (former OIE)	Confirmed	Domestic	Unspecified Bird	19/08/2021	2021-06-12
308151	Influenza - Avian	H5N1 HPAI	Africa	Western Africa	Nigeria	Ogun	Ipokia II	6.5556	2.8703	WOAH (former OIE)	Confirmed	Domestic	Unspecified Bird	18/08/2021	2021-06-12
302599	Influenza - Avian	H5N1 HPAI	Africa	Western Africa	Togo	Maritime	Agodeka (Baguida township)	6.191	1.368	WOAH (former OIE)	Confirmed	Domestic	Chicken	17/08/2021	2021-06-09
301635	Influenza - Avian	H5N1 HPAI	Africa	Southern Africa	South Africa	Gauteng	HPAI_H5_GAU_2021_050	-26	27.9	WOAH (former OIE)	Confirmed	Domestic	Unspecified Bird	16/08/2021	25/08/2021
301637	Influenza - Avian	H5N1 HPAI	Africa	Southern Africa	South Africa	Gauteng	HPAI_H5N1_2021_W_035	-26	27.8	WOAH (former OIE)	Confirmed	Wild	Pelecanidae (Unidentified):Pelecanidae (Incognita)(Pelecanidae)	16/08/2021	25/08/2021
308155	Influenza - Avian	H5N1 HPAI	Africa	Western Africa	Nigeria	Delta	Okpe	5.6254	5.741	WOAH (former OIE)	Confirmed	Domestic	Unspecified Bird	2021-11-08	2021-06-12
308156	Influenza - Avian	H5N1 HPAI	Africa	Western Africa	Nigeria	Delta	Okpe	5.6368	5.7855	WOAH (former OIE)	Confirmed	Domestic	Unspecified Bird	2021-11-08	2021-06-12
299913	Influenza - Avian	H5N1 HPAI	Africa	Southern Africa	South Africa	KwaZulu-Natal	HPAI_H5_GAU_2021_049	-29.7	30.5	WOAH (former OIE)	Confirmed	Domestic	Unspecified Bird	2021-09-08	18/08/2021
301634	Influenza - Avian	H5N1 HPAI	Africa	Southern Africa	South Africa	Gauteng	HPAI_H5_GAU_2021_051	-25.9	28.2	WOAH (former OIE)	Confirmed	Domestic	Unspecified Bird	2021-09-08	25/08/2021
301636	Influenza - Avian	H5N1 HPAI	Africa	Southern Africa	South Africa	Western Cape	HPAI_H5_GAU_2021_052	-33.9	18.8	WOAH (former OIE)	Confirmed	Domestic	Unspecified Bird	2021-09-08	25/08/2021
304562	Influenza - Avian	H5N1 HPAI	Africa	Southern Africa	South Africa	Western Cape	HPAI_H5_GAU_2021_052	-33.9	18.8	WOAH (former OIE)	Confirmed	Domestic	Unspecified Bird	2021-09-08	2021-05-10
308154	Influenza - Avian	H5N1 HPAI	Africa	Western Africa	Nigeria	Akwa Ibom	Akwa Ibom	4.8499	7.7849	WOAH (former OIE)	Confirmed	Domestic	Unspecified Bird	2021-08-08	2021-06-12
308216	Influenza - Avian	H5N1 HPAI	Africa	Western Africa	Nigeria	Oyo	Ibadan	7.3497	3.9001	WOAH (former OIE)	Confirmed	Domestic	Unspecified Bird	2021-06-08	2021-06-12
308193	Influenza - Avian	H5N1 HPAI	Africa	Western Africa	Nigeria	Oyo	Ire Akari	7.3734	3.9236	WOAH (former OIE)	Confirmed	Domestic	Unspecified Bird	2021-03-08	2021-06-12
308194	Influenza - Avian	H5N1 HPAI	Africa	Western Africa	Nigeria	Oyo	Ifeoluwa Estate	7.3747	3.8231	WOAH (former OIE)	Confirmed	Domestic	Unspecified Bird	2021-02-08	2021-06-12
299760	Influenza - Avian	H5N1 HPAI	Africa	Southern Africa	South Africa	KwaZulu-Natal	HPAI_H5_GAU_2021_048	-29.6	30.4	WOAH (former OIE)	Confirmed	Domestic	Unspecified Bird	29/07/2021	13/08/2021
306945	Influenza - Avian	H5N1 HPAI	Africa	Southern Africa	South Africa	KwaZulu-Natal	HPAI_H5_GAU_2021_048	-29.6	30.4	WOAH (former OIE)	Confirmed	Domestic	Unspecified Bird	29/07/2021	29/07/2021
299217	Influenza - Avian	H5N1 HPAI	Africa	Western Africa	Togo	Maritime	Sagbado	6.2	1.118	WOAH (former OIE)	Confirmed	Domestic	Chicken	28/07/2021	2021-02-08
303310	Influenza - Avian	H5N1 HPAI	Africa	Southern Africa	South Africa	Western Cape	HPAI_H5_GAU_2021_053	-33.5	22.5	WOAH (former OIE)	Confirmed	Domestic	Ostrich	28/07/2021	14/09/2021
300199	Influenza - Avian	H5 HPAI	Africa	Western Africa	Benin	Oueme	TohouÃ¨ Village	6.3788	2.6668	WOAH (former OIE)	Confirmed	Domestic	Unspecified Bird	27/07/2021	20/08/2021
299215	Influenza - Avian	H5N1 HPAI	Africa	Southern Africa	South Africa	KwaZulu-Natal	HPAI_H5_GAU_2021_046	-29.7	30.5	WOAH (former OIE)	Confirmed	Domestic	Unspecified Bird	26/07/2021	2021-03-08
308219	Influenza - Avian	H5N1 HPAI	Africa	Western Africa	Nigeria	Delta	Udu	5.5207	5.8072	WOAH (former OIE)	Confirmed	Domestic	Unspecified Bird	26/07/2021	2021-06-12
308897	Influenza - Avian	H5N1 HPAI	Africa	Southern Africa	South Africa	KwaZulu-Natal	HPAI_H5_GAU_2021_046	-29.7	30.5	WOAH (former OIE)	Confirmed	Domestic	Unspecified Bird	26/07/2021	13/12/2021
299214	Influenza - Avian	H5N1 HPAI	Africa	Southern Africa	South Africa	KwaZulu-Natal	HPAI_H5_GAU_2021_045	-29.7	30.5	WOAH (former OIE)	Confirmed	Domestic	Unspecified Bird	25/07/2021	2021-03-08
308896	Influenza - Avian	H5N1 HPAI	Africa	Southern Africa	South Africa	KwaZulu-Natal	HPAI_H5_GAU_2021_045	-29.7	30.5	WOAH (former OIE)	Confirmed	Domestic	Unspecified Bird	25/07/2021	13/12/2021
302600	Influenza - Avian	H5N1 HPAI	Africa	Southern Africa	Botswana	Kgatleng	Bokaa	-24.427	26.023	WOAH (former OIE)	Confirmed	Domestic	Chicken	24/07/2021	2021-06-09
308220	Influenza - Avian	H5N1 HPAI	Africa	Western Africa	Nigeria	Oyo	Oyo	7.8373	3.9311	WOAH (former OIE)	Confirmed	Domestic	Unspecified Bird	24/07/2021	2021-06-12
299759	Influenza - Avian	H5N1 HPAI	Africa	Southern Africa	South Africa	Eastern Cape	HPAI_H5_GAU_2021_047	-33.9	25.4	WOAH (former OIE)	Confirmed	Domestic	Unspecified Bird	21/07/2021	13/08/2021
308207	Influenza - Avian	H5N1 HPAI	Africa	Western Africa	Nigeria	Delta	TSF Farms	5.8421	5.7668	WOAH (former OIE)	Confirmed	Domestic	Unspecified Bird	21/07/2021	2021-06-12
314112	Influenza - Avian	H5N1 HPAI	Africa	Southern Africa	South Africa	Eastern Cape	HPAI_H5_GAU_2021_047	-33.9	25.4	WOAH (former OIE)	Confirmed	Domestic	Unspecified Bird	21/07/2021	21/02/2022
308211	Influenza - Avian	H5N1 HPAI	Africa	Western Africa	Nigeria	Delta	Ughelli North	5.6081	6.1204	WOAH (former OIE)	Confirmed	Domestic	Unspecified Bird	20/07/2021	2021-06-12
299181	Influenza - Avian	H5N1 HPAI	Africa	Southern Africa	South Africa	KwaZulu-Natal	HPAI_H5_GAU_2021_041	-29.7	30.5	WOAH (former OIE)	Confirmed	Domestic	Unspecified Bird	19/07/2021	28/07/2021
299182	Influenza - Avian	H5N1 HPAI	Africa	Southern Africa	South Africa	KwaZulu-Natal	HPAI_H5_GAU_2021_042	-29.7	30.5	WOAH (former OIE)	Confirmed	Domestic	Unspecified Bird	19/07/2021	28/07/2021
308208	Influenza - Avian	H5N1 HPAI	Africa	Western Africa	Nigeria	Edo	Agbonifo Farms	6.3303	5.5724	WOAH (former OIE)	Confirmed	Domestic	Unspecified Bird	19/07/2021	2021-06-12
308209	Influenza - Avian	H5N1 HPAI	Africa	Western Africa	Nigeria	Edo	Evbyomnan Farms	6.3227	5.5513	WOAH (former OIE)	Confirmed	Domestic	Unspecified Bird	19/07/2021	2021-06-12
308210	Influenza - Avian	H5N1 HPAI	Africa	Western Africa	Nigeria	Delta	Isiehei BDS	5.6194	6.1858	WOAH (former OIE)	Confirmed	Domestic	Unspecified Bird	19/07/2021	2021-06-12
315036	Influenza - Avian	H5N1 HPAI	Africa	Southern Africa	South Africa	KwaZulu-Natal	HPAI_H5_GAU_2021_042	-29.7	30.5	WOAH (former OIE)	Confirmed	Domestic	Unspecified Bird	19/07/2021	2022-07-03
308203	Influenza - Avian	H5N1 HPAI	Africa	Western Africa	Nigeria	Anambra	live Bird Market	6.1437	7.0333	WOAH (former OIE)	Confirmed	Domestic	Unspecified Bird	17/07/2021	2021-06-12
308200	Influenza - Avian	H5N1 HPAI	Africa	Western Africa	Nigeria	Delta	Gabriel Eko Pene	5.8733	5.5886	WOAH (former OIE)	Confirmed	Domestic	Unspecified Bird	16/07/2021	2021-06-12
308201	Influenza - Avian	H5N1 HPAI	Africa	Western Africa	Nigeria	Delta	Mr Onoghojebi	5.6845	5.8209	WOAH (former OIE)	Confirmed	Domestic	Unspecified Bird	16/07/2021	2021-06-12
308212	Influenza - Avian	H5N1 HPAI	Africa	Western Africa	Nigeria	Taraba	Sumbu II	8.8799	11.4221	WOAH (former OIE)	Confirmed	Domestic	Unspecified Bird	16/07/2021	2021-06-12
299758	Influenza - Avian	H5N1 HPAI	Africa	Western Africa	CÃ´te d'Ivoire	Comoe	Village of Mondoukou	5.21176	-3.70558	WOAH (former OIE)	Confirmed	Domestic	Unspecified Bird	15/07/2021	2021-09-08
304563	Influenza - Avian	H5N1 HPAI	Africa	Southern Africa	South Africa	Western Cape	HPAI_H5_GAU_2021_060	-34	21.5	WOAH (former OIE)	Confirmed	Domestic	Unspecified Bird	15/07/2021	2021-05-10
308221	Influenza - Avian	H5N1 HPAI	Africa	Western Africa	Nigeria	Lagos	Ojo/Aiyetoto	6.4903	3.205	WOAH (former OIE)	Confirmed	Domestic	Unspecified Bird	15/07/2021	2021-06-12
302237	Influenza - Avian	H5 LPAI	Africa	Southern Africa	South Africa	Western Cape	LPAI_H5_2020_WCP_004	-34	21.6	WOAH (former OIE)	Confirmed	Domestic	Unspecified Bird	14/07/2021	30/08/2021
308206	Influenza - Avian	H5N1 HPAI	Africa	Western Africa	Nigeria	Lagos	Okota	6.5744	3.302	WOAH (former OIE)	Confirmed	Domestic	Unspecified Bird	14/07/2021	2021-06-12
308204	Influenza - Avian	H5N1 HPAI	Africa	Western Africa	Nigeria	Edo	Edo	6.2707	5.6472	WOAH (former OIE)	Confirmed	Domestic	Unspecified Bird	13/07/2021	2021-06-12
308205	Influenza - Avian	H5N1 HPAI	Africa	Western Africa	Nigeria	Oyo	Oyo	7.6671	3.9907	WOAH (former OIE)	Confirmed	Domestic	Unspecified Bird	13/07/2021	2021-06-12
308202	Influenza - Avian	H5N1 HPAI	Africa	Western Africa	Nigeria	Lagos	Ajah	6.4313	3.5161	WOAH (former OIE)	Confirmed	Domestic	Unspecified Bird	2021-12-07	2021-06-12
308218	Influenza - Avian	H5N1 HPAI	Africa	Western Africa	Nigeria	Lagos	Ajah	6.455	3.6149	WOAH (former OIE)	Confirmed	Domestic	Unspecified Bird	2021-12-07	2021-06-12
299186	Influenza - Avian	H5N1 HPAI	Africa	Southern Africa	South Africa	Eastern Cape	HPAI_H5_GAU_2021_040	-30.6	26.3	WOAH (former OIE)	Confirmed	Domestic	Ostrich	2021-10-07	28/07/2021
304846	Influenza - Avian	H5N1 HPAI	Africa	Southern Africa	South Africa	Eastern Cape	HPAI_H5_GAU_2021_040	-30.6	26.3	WOAH (former OIE)	Confirmed	Domestic	Unspecified Bird	2021-10-07	2021-12-10
313509	Influenza - Avian	H5N1 HPAI	Africa	Southern Africa	South Africa	KwaZulu-Natal	HPAI_H5_GAU_2021_039	-29.75	30.5	WOAH (former OIE)	Confirmed	Domestic	Unspecified Bird	2021-08-07	15/02/2022
301644	Influenza - Avian	H5 LPAI	Africa	Southern Africa	South Africa	Western Cape	LPAI_H5_2020_WCP_003	-34	21.4	WOAH (former OIE)	Confirmed	Domestic	Unspecified Bird	2021-05-07	25/08/2021
305908	Influenza - Avian	H5N1 HPAI	Africa	Southern Africa	South Africa	Western Cape	HPAI_H5_GAU_2021_063	-34	21.4	WOAH (former OIE)	Confirmed	Domestic	Ostrich	2021-05-07	28/10/2021
308213	Influenza - Avian	H5N1 HPAI	Africa	Western Africa	Nigeria	Delta	Mandela Parks	6.0527	6.6805	WOAH (former OIE)	Confirmed	Domestic	Unspecified Bird	2021-03-07	2021-06-12
298540	Influenza - Avian	H5N1 HPAI	Africa	Southern Africa	South Africa	Gauteng	HPAI_H5N1_2021_W_024	-25.9	27.8	WOAH (former OIE)	Confirmed	Domestic	Unspecified Bird	2021-01-07	14/07/2021
299216	Influenza - Avian	H5N1 HPAI	Africa	Southern Africa	South Africa	Limpopo	HPAI_H5N1_2021_W_028	-24.3	30.8	WOAH (former OIE)	Confirmed	Domestic	Unspecified Bird	2021-01-07	2021-03-08
308214	Influenza - Avian	H5N1 HPAI	Africa	Western Africa	Nigeria	Delta	Oshimili South	6.0825	6.713	WOAH (former OIE)	Confirmed	Domestic	Unspecified Bird	2021-01-07	2021-06-12
298053	Influenza - Avian	H5N1 HPAI	Africa	Southern Africa	South Africa	Gauteng	HPAI_H5_GAU_2021_035	-25.9	27.8	WOAH (former OIE)	Confirmed	Domestic	Unspecified Bird	28/06/2021	2021-07-07
298545	Influenza - Avian	H5N1 HPAI	Africa	Southern Africa	South Africa	Western Cape	HPAI_H5N1_2021_W_023	-34	18.5	WOAH (former OIE)	Confirmed	Wild	Pelecanidae (Unidentified):Pelecanidae (Incognita)(Pelecanidae)	28/06/2021	14/07/2021
308187	Influenza - Avian	H5N1 HPAI	Africa	Western Africa	Nigeria	Plateau	Plateau	9.5577	8.9946	WOAH (former OIE)	Confirmed	Domestic	Unspecified Bird	27/06/2021	2021-06-12
298085	Influenza - Avian	H5N1 HPAI	Africa	Western Africa	Nigeria	Kano	kumbptso	11.777	8.1204	WOAH (former OIE)	Confirmed	Domestic	Unspecified Bird	26/06/2021	26/06/2021
298086	Influenza - Avian	H5N1 HPAI	Africa	Western Africa	Nigeria	Kano	ladin makole	11.777	8.0964	WOAH (former OIE)	Confirmed	Domestic	Unspecified Bird	26/06/2021	26/06/2021
298087	Influenza - Avian	H5N1 HPAI	Africa	Western Africa	Nigeria	Kano	tarauwi	11.8239	8.0725	WOAH (former OIE)	Confirmed	Domestic	Unspecified Bird	26/06/2021	26/06/2021
298405	Influenza - Avian	H5 HPAI	Africa	Western Africa	Ghana	Greater Accra	Lashibi	5.68475	-0.03757	National authorities	Confirmed	Domestic	Unspecified Bird	26/06/2021	2021-12-07
298406	Influenza - Avian	H5 HPAI	Africa	Western Africa	Ghana	Greater Accra	Klagon	5.65811	-0.04855	National authorities	Confirmed	Domestic	Unspecified Bird	26/06/2021	2021-12-07
298407	Influenza - Avian	H5 HPAI	Africa	Western Africa	Ghana	Greater Accra	Nungua	5.61543	-0.08097	National authorities	Confirmed	Domestic	Unspecified Bird	26/06/2021	2021-11-07
298812	Influenza - Avian	H5 HPAI	Africa	Western Africa	Ghana	Central	Domenase	5.48062	-0.56878	WOAH (former OIE)	Confirmed	Domestic	Unspecified Bird	26/06/2021	21/07/2021
298813	Influenza - Avian	H5 HPAI	Africa	Western Africa	Ghana	Greater Accra	Darkuman	5.58564	-0.25264	WOAH (former OIE)	Confirmed	Domestic	Unspecified Bird	26/06/2021	21/07/2021
298814	Influenza - Avian	H5 HPAI	Africa	Western Africa	Ghana	Greater Accra	Teshie Nungua	5.59599	-0.09125	WOAH (former OIE)	Confirmed	Domestic	Unspecified Bird	26/06/2021	21/07/2021
297705	Influenza - Avian	H5N1 HPAI	Africa	Western Africa	Nigeria	Delta	Asigo Akpokaboriwei Asaba Delta State	5.92	5.52	FAO officer	Confirmed	Domestic	Unspecified Bird	25/06/2021	26/06/2021
297706	Influenza - Avian	H5N1 HPAI	Africa	Western Africa	Nigeria	Delta	Glory farm Asaba Delta State	5.6874	5.7096	FAO officer	Confirmed	Domestic	Unspecified Bird	25/06/2021	26/06/2021
297707	Influenza - Avian	H5N1 HPAI	Africa	Western Africa	Nigeria	Bayelsa	Swali Live Bird Market Bayelsa State	4.921	5.6492	FAO officer	Confirmed	Domestic	Unspecified Bird	25/06/2021	27/06/2021
297708	Influenza - Avian	H5N1 HPAI	Africa	Western Africa	Nigeria	Delta	Titilayo Akande Farms Asaba Delta	5.958	5.4679	FAO officer	Confirmed	Domestic	Unspecified Bird	25/06/2021	25/06/2021
298543	Influenza - Avian	H5N1 HPAI	Africa	Southern Africa	South Africa	Western Cape	HPAI_H5N1_2021_W_021	-33.6	18.9	WOAH (former OIE)	Confirmed	Wild	Hartlaub's Gull (Chroicocephalus Hartlaubii)	25/06/2021	14/07/2021
299184	Influenza - Avian	H5N1 HPAI	Africa	Southern Africa	South Africa	Eastern Cape	HPAI_H5_GAU_2021_044	-32.2	25.7	WOAH (former OIE)	Confirmed	Domestic	Ostrich	25/06/2021	28/07/2021
306946	Influenza - Avian	H5N1 HPAI	Africa	Southern Africa	South Africa	Eastern Cape	HPAI_H5_GAU_2021_044	-32.2	25.7	WOAH (former OIE)	Confirmed	Domestic	Unspecified Bird	25/06/2021	25/06/2021
308189	Influenza - Avian	H5N1 HPAI	Africa	Western Africa	Nigeria	Bauchi	bauchi	10.1266	10.0452	WOAH (former OIE)	Confirmed	Domestic	Unspecified Bird	24/06/2021	2021-06-12
298052	Influenza - Avian	H5N1 HPAI	Africa	Southern Africa	South Africa	Eastern Cape	HPAI_H5_GAU_2021_034	-33.9	25.4	WOAH (former OIE)	Confirmed	Domestic	Unspecified Bird	22/06/2021	2021-07-07
306950	Influenza - Avian	H5N1 HPAI	Africa	Southern Africa	South Africa	Eastern Cape	HPAI_H5_GAU_2021_034	-33.9	25.4	WOAH (former OIE)	Confirmed	Domestic	Unspecified Bird	22/06/2021	22/06/2021
297820	Influenza - Avian	H5N1 HPAI	Africa	Southern Africa	South Africa	North West	HPAI_H5_GAU_2021_032	-26.6	27.2	WOAH (former OIE)	Confirmed	Domestic	Unspecified Bird	21/06/2021	30/06/2021
298546	Influenza - Avian	H5N1 HPAI	Africa	Southern Africa	South Africa	Western Cape	HPAI_H5_GAU_2021_036	-34	18.5	WOAH (former OIE)	Confirmed	Domestic	Unspecified Bird	21/06/2021	14/07/2021
311828	Influenza - Avian	H5N1 HPAI	Africa	Southern Africa	South Africa	Western Cape	HPAI_H5_GAU_2021_036	-34	18.5	WOAH (former OIE)	Confirmed	Domestic	Unspecified Bird	21/06/2021	20/01/2022
297756	Influenza - Avian	H5N1 HPAI	Africa	Western Africa	Togo	Maritime	Klobateme	6.24887	1.26112	FAO Field Officer	Confirmed	Domestic	Chicken	19/06/2021	28/06/2021
298050	Influenza - Avian	H5N1 HPAI	Africa	Southern Africa	South Africa	Western Cape	HPAI_H5N1_2021_W_019	-34.4	19.15	WOAH (former OIE)	Confirmed	Wild	African Sacred Ibis (Threskiornis Aethiopicus)	19/06/2021	2021-07-07
298541	Influenza - Avian	H5N1 HPAI	Africa	Southern Africa	South Africa	Western Cape	HPAI_H5N1_2021_W_020	-33.8	18.5	WOAH (former OIE)	Confirmed	Wild	Gull	18/06/2021	14/07/2021
298542	Influenza - Avian	H5N1 HPAI	Africa	Southern Africa	South Africa	Western Cape	HPAI_H5N1_2021_W_020	-33.8	18.5	WOAH (former OIE)	Confirmed	Wild	Hartlaub's Gull (Chroicocephalus Hartlaubii)	18/06/2021	14/07/2021
297819	Influenza - Avian	H5N1 HPAI	Africa	Southern Africa	South Africa	Eastern Cape	HPAI_H5_GAU_2021_031	-33.9	25.4	WOAH (former OIE)	Confirmed	Domestic	Unspecified Bird	14/06/2021	30/06/2021
298548	Influenza - Avian	H5N1 HPAI	Africa	Southern Africa	South Africa	Western Cape	HPAI_H5_GAU_2021_038	-34	21.5	WOAH (former OIE)	Confirmed	Domestic	Unspecified Bird	14/06/2021	14/07/2021
308188	Influenza - Avian	H5N1 HPAI	Africa	Western Africa	Nigeria	Delta	Ughelli North	5.3608	5.8279	WOAH (former OIE)	Confirmed	Domestic	Unspecified Bird	14/06/2021	2021-06-12
314115	Influenza - Avian	H5N1 HPAI	Africa	Southern Africa	South Africa	Eastern Cape	HPAI_H5_GAU_2021_031	-33.9	25.4	WOAH (former OIE)	Confirmed	Domestic	Unspecified Bird	14/06/2021	21/02/2022
297821	Influenza - Avian	H5N1 HPAI	Africa	Southern Africa	South Africa	KwaZulu-Natal	HPAI_H5_GAU_2021_033	-29.6	30.4	WOAH (former OIE)	Confirmed	Domestic	Unspecified Bird	2021-12-06	30/06/2021
309170	Influenza - Avian	H5N1 HPAI	Africa	Southern Africa	South Africa	KwaZulu-Natal	HPAI_H5_GAU_2021_033	-29.6	30.4	WOAH (former OIE)	Confirmed	Domestic	Unspecified Bird	2021-12-06	15/12/2021
297477	Influenza - Avian	H5N1 HPAI	Africa	Southern Africa	South Africa	Eastern Cape	HPAI_H5_GAU_2021_029	-33.9	25.4	WOAH (former OIE)	Confirmed	Domestic	Unspecified Bird	2021-09-06	22/06/2021
298544	Influenza - Avian	H5N1 HPAI	Africa	Southern Africa	South Africa	Eastern Cape	HPAI_H5N1_2021_W_022	-31.3	26.7	WOAH (former OIE)	Confirmed	Domestic	Unspecified Bird	2021-09-06	14/07/2021
306941	Influenza - Avian	H5N1 HPAI	Africa	Southern Africa	South Africa	Eastern Cape	HPAI_H5_GAU_2021_029	-33.9	25.4	WOAH (former OIE)	Confirmed	Domestic	Unspecified Bird	2021-09-06	2021-09-06
309004	Influenza - Avian	H5N1 HPAI	Africa	Southern Africa	South Africa	Eastern Cape	HPAI_H5N1_2021_W_022	-31.3	26.7	WOAH (former OIE)	Confirmed	Domestic	Unspecified Bird	2021-09-06	13/12/2021
311289	Influenza - Avian	H5N1 HPAI	Africa	Southern Africa	South Africa	Western Cape	HPAI_H5N1_2021_W_015	-33.915	18.386	WOAH (former OIE)	Confirmed	Wild	Cormorant	2021-09-06	14/01/2022
311289	Influenza - Avian	H5N1 HPAI	Africa	Southern Africa	South Africa	Western Cape	HPAI_H5N1_2021_W_015	-33.915	18.386	WOAH (former OIE)	Confirmed	Wild	Tern	2021-09-06	14/01/2022
311289	Influenza - Avian	H5N1 HPAI	Africa	Southern Africa	South Africa	Western Cape	HPAI_H5N1_2021_W_015	-33.915	18.386	WOAH (former OIE)	Confirmed	Wild	Swift Tern (Thalasseus Bergii)	2021-09-06	14/01/2022
311289	Influenza - Avian	H5N1 HPAI	Africa	Southern Africa	South Africa	Western Cape	HPAI_H5N1_2021_W_015	-33.915	18.386	WOAH (former OIE)	Confirmed	Wild	Cape Cormorant (Phalacrocorax Capensis)	2021-09-06	14/01/2022
311289	Influenza - Avian	H5N1 HPAI	Africa	Southern Africa	South Africa	Western Cape	HPAI_H5N1_2021_W_015	-33.915	18.386	WOAH (former OIE)	Confirmed	Wild	Hartlaub's Gull (Chroicocephalus Hartlaubii)	2021-09-06	14/01/2022
311289	Influenza - Avian	H5N1 HPAI	Africa	Southern Africa	South Africa	Western Cape	HPAI_H5N1_2021_W_015	-33.915	18.386	WOAH (former OIE)	Confirmed	Wild	Charadriidae (Unidentified):Charadriidae (Incognita)(Charadriidae)	2021-09-06	14/01/2022
298547	Influenza - Avian	H5N1 HPAI	Africa	Southern Africa	South Africa	Western Cape	HPAI_H5_GAU_2021_037	-34.3	20.7	WOAH (former OIE)	Confirmed	Domestic	Unspecified Bird	2021-08-06	14/07/2021
309169	Influenza - Avian	H5N1 HPAI	Africa	Southern Africa	South Africa	Western Cape	HPAI_H5_GAU_2021_037	-34.3	20.7	WOAH (former OIE)	Confirmed	Domestic	Ostrich	2021-08-06	15/12/2021
297171	Influenza - Avian	H5N1 HPAI	Africa	Southern Africa	South Africa	Gauteng	HPAI_H5_GAU_2021_028	-25.8	28.48	WOAH (former OIE)	Confirmed	Domestic	Unspecified Bird	2021-07-06	16/06/2021
304847	Influenza - Avian	H5N1 HPAI	Africa	Southern Africa	South Africa	Gauteng	HPAI_H5_GAU_2021_028	-25.8	28.48	WOAH (former OIE)	Confirmed	Domestic	Unspecified Bird	2021-07-06	2021-12-10
297170	Influenza - Avian	H5N1 HPAI	Africa	Southern Africa	South Africa	Western Cape	HPAI_H5_GAU_2021_027	-34	22.3	WOAH (former OIE)	Confirmed	Domestic	Unspecified Bird	2021-05-06	16/06/2021
320438	Influenza - Avian	H5N1 HPAI	Africa	Southern Africa	South Africa	Western Cape	HPAI_H5_GAU_2021_011	-33.7	19.5	WOAH (former OIE)	Confirmed	Domestic	Unspecified Bird	2021-05-06	26/04/2022
297275	Influenza - Avian	H5N1 HPAI	Africa	Western Africa	Nigeria	Lagos	Ajah Lagos	6.467	3.8125	FAO Field Officer	Confirmed	Domestic	Unspecified Bird	2021-04-06	17/06/2021
297168	Influenza - Avian	H5N1 HPAI	Africa	Southern Africa	South Africa	Western Cape	HPAI_H5N1_2021_W_011	-34	23.2	WOAH (former OIE)	Confirmed	Wild	Black Swan:cygnus Atratus(Anatidae)	2021-03-06	16/06/2021
298084	Influenza - Avian	H5N1 HPAI	Africa	Western Africa	Nigeria	Kano	durayi jigawa	12.292	8.5512	WOAH (former OIE)	Confirmed	Domestic	Unspecified Bird	2021-03-06	26/06/2021
301639	Influenza - Avian	H5N1 HPAI	Africa	Southern Africa	South Africa	Gauteng	HPAI_H5N1_2021_W_034	-26.3	28.2	WOAH (former OIE)	Confirmed	Wild	Unspecified Bird	2021-03-06	25/08/2021
309003	Influenza - Avian	H5N1 HPAI	Africa	Southern Africa	South Africa	Gauteng	HPAI_H5N1_2021_W_034	-26.3	28.2	WOAH (former OIE)	Confirmed	Wild	Unspecified Bird	2021-03-06	13/12/2021
311830	Influenza - Avian	H5N1 HPAI	Africa	Southern Africa	South Africa	Western Cape	HPAI_H5N1_2021_W_011	-34	23.2	WOAH (former OIE)	Confirmed	Wild	Black Swan:cygnus Atratus(Anatidae)	2021-03-06	20/01/2022
297167	Influenza - Avian	H5N1 HPAI	Africa	Southern Africa	South Africa	Western Cape	HPAI_H5N1_2021_W_009	-34.5	20.1	WOAH (former OIE)	Confirmed	Wild	African Fish Eagle (Haliaeetus Vocifer)	2021-02-06	15/06/2021
297478	Influenza - Avian	H5N1 HPAI	Africa	Southern Africa	South Africa	Western Cape	HPAI_H5_GAU_2021_030	-34	18.7	WOAH (former OIE)	Confirmed	Domestic	Unspecified Bird	2021-02-06	22/06/2021
297497	Influenza - Avian	H5N1 HPAI	Africa	Southern Africa	South Africa	Western Cape	HPAI_H5N1_2021_W_013	-33.8	18.475	WOAH (former OIE)	Confirmed	Wild	Kelp Gull	2021-02-06	21/06/2021
299308	Influenza - Avian	H5N1 HPAI	Africa	Southern Africa	South Africa	Western Cape	HPAI_H5N1_2021_W_013	-33.9264	18.4227	WOAH (former OIE)	Confirmed	Wild	Laridae (Unidentified):Laridae (Incognita)(Laridae)	2021-02-06	28/07/2021
311340	Influenza - Avian	H5N1 HPAI	Africa	Southern Africa	South Africa	Western Cape	HPAI_H5N1_2021_W_013	-33.9253	18.4239	WOAH (former OIE)	Confirmed	Wild	Kelp Gull	2021-02-06	14/01/2022
311340	Influenza - Avian	H5N1 HPAI	Africa	Southern Africa	South Africa	Western Cape	HPAI_H5N1_2021_W_013	-33.9253	18.4239	WOAH (former OIE)	Confirmed	Wild	Sandwich Tern	2021-02-06	14/01/2022
311340	Influenza - Avian	H5N1 HPAI	Africa	Southern Africa	South Africa	Western Cape	HPAI_H5N1_2021_W_013	-33.9253	18.4239	WOAH (former OIE)	Confirmed	Wild	Hartlaub's Gull (Chroicocephalus Hartlaubii)	2021-02-06	14/01/2022
318094	Influenza - Avian	H5N1 HPAI	Africa	Southern Africa	South Africa	Western Cape	HPAI_H5N1_2021_W_013	-33.9253	18.4239	WOAH (former OIE)	Confirmed	Wild	Arctic Skua (Or Parasitic Jaeger)	2021-02-06	30/03/2022
331836	Influenza - Avian	H5N1 HPAI	Africa	Southern Africa	South Africa	Western Cape	HPAI_H5N1_2021_W_013	-33.81	18.47	WOAH (former OIE)	Confirmed	Wild	African Penguin (Spheniscus Demersus)	2021-02-06	16/09/2022
296912	Influenza - Avian	H5N1 HPAI	Africa	Western Africa	Togo	Maritime	Djagble'	6.265	1.2876	National authorities	Confirmed	Domestic	Chicken	2021-01-06	2021-05-06
296990	Influenza - Avian	H5N1 HPAI	Africa	Southern Africa	South Africa	North West	HPAI_H5_GAU_2021_026	-26.3	26.8	WOAH (former OIE)	Confirmed	Domestic	Unspecified Bird	2021-01-06	2021-09-06
297166	Influenza - Avian	H5N1 HPAI	Africa	Southern Africa	South Africa	Western Cape	HPAI_H5N1_2021_W_010	-34.2	18.4	WOAH (former OIE)	Confirmed	Wild	Yellow-Billed Duck (Anas Undulata)	2021-01-06	16/06/2021
299183	Influenza - Avian	H5N1 HPAI	Africa	Southern Africa	South Africa	Western Cape	HPAI_H5_GAU_2021_043	-33.2	19.9	WOAH (former OIE)	Confirmed	Domestic	Ostrich	2021-01-06	28/07/2021
308895	Influenza - Avian	H5N1 HPAI	Africa	Southern Africa	South Africa	North West	HPAI_H5_GAU_2021_026	-26.3	26.8	WOAH (former OIE)	Confirmed	Domestic	Unspecified Bird	2021-01-06	13/12/2021
296531	Influenza - Avian	H5 HPAI	Africa	Southern Africa	Lesotho	Maseru	Ha Penapena	-29.4018	27.5169	WOAH (former OIE)	Confirmed	Domestic	Chicken	28/05/2021	31/05/2021
308715	Influenza - Avian	H5 HPAI	Africa	Southern Africa	Lesotho	Maseru	ha penapena	-29.4018	27.5169	WOAH (former OIE)	Confirmed	Domestic	Unspecified Bird	28/05/2021	2021-09-12
296991	Influenza - Avian	H5N1 HPAI	Africa	Southern Africa	South Africa	Western Cape	HPAI_H5_GAU_2021_022	-33.6	18.9	WOAH (former OIE)	Confirmed	Domestic	Unspecified Bird	27/05/2021	2021-09-06
299213	Influenza - Avian	H5N1 HPAI	Africa	Southern Africa	South Africa	Western Cape	HPAI_H5_GAU_2021_022	-33.6	18.9	WOAH (former OIE)	Confirmed	Domestic	Unspecified Bird	27/05/2021	2021-03-08
296993	Influenza - Avian	H5N1 HPAI	Africa	Southern Africa	South Africa	Free State	HPAI_H5_GAU_2021_024	-27.8	26.2	WOAH (former OIE)	Confirmed	Domestic	Unspecified Bird	25/05/2021	2021-09-06
297274	Influenza - Avian	H5N1 HPAI	Africa	Western Africa	Nigeria	Kano	Bechi Ungogo LGA Kano State	11.82	8.096	FAO Field Officer	Confirmed	Domestic	Unspecified Bird	25/05/2021	17/06/2021
301643	Influenza - Avian	H5N1 HPAI	Africa	Southern Africa	South Africa	Gauteng	HPAI_H5N1_2021_W_032	-26.7	27.7	WOAH (former OIE)	Confirmed	Wild	Unspecified Bird	25/05/2021	25/08/2021
296580	Influenza - Avian	H5N1 HPAI	Africa	Southern Africa	South Africa	KwaZulu-Natal	HPAI_H5_GAU_2021_020	-28	29.9	WOAH (former OIE)	Confirmed	Domestic	Unspecified Bird	23/05/2021	2021-01-06
296994	Influenza - Avian	H5N1 HPAI	Africa	Southern Africa	South Africa	Western Cape	HPAI_H5_GAU_2021_021	-33.9	22.3	WOAH (former OIE)	Confirmed	Domestic	Unspecified Bird	23/05/2021	2021-09-06
299912	Influenza - Avian	H5N1 HPAI	Africa	Southern Africa	South Africa	Western Cape	HPAI_H5_GAU_2021_021	-33.9	22.3	WOAH (former OIE)	Confirmed	Domestic	Unspecified Bird	23/05/2021	18/08/2021
306952	Influenza - Avian	H5N1 HPAI	Africa	Southern Africa	South Africa	KwaZulu-Natal	HPAI_H5_GAU_2021_020	-28	29.9	WOAH (former OIE)	Confirmed	Domestic	Unspecified Bird	23/05/2021	23/05/2021
296763	Influenza - Avian	H5 HPAI	Africa	Southern Africa	Lesotho	Leribe	khanyane hlotse	-28.9113	28.1116	WOAH (former OIE)	Confirmed	Domestic	Chicken	22/05/2021	2021-07-06
308716	Influenza - Avian	H5 HPAI	Africa	Southern Africa	Lesotho	Leribe	khanyane hlotse	-28.9113	28.1116	WOAH (former OIE)	Confirmed	Domestic	Unspecified Bird	22/05/2021	2021-09-12
298549	Influenza - Avian	H5N1 HPAI	Africa	Southern Africa	South Africa	North West	HPAI_H5_GAU_2021_032	-26.6	27.2	WOAH (former OIE)	Confirmed	Domestic	Unspecified Bird	21/05/2021	14/07/2021
296998	Influenza - Avian	H5N1 HPAI	Africa	Southern Africa	South Africa	Western Cape	HPAI_H5N1_2021_W_004	-33.9	18.5	WOAH (former OIE)	Confirmed	Wild	Hartlaub's Gull (Chroicocephalus Hartlaubii)	20/05/2021	2021-09-06
297165	Influenza - Avian	H5N1 HPAI	Africa	Southern Africa	South Africa	Western Cape	HPAI_H5N1_2021_W_008	-33.3	18.7	WOAH (former OIE)	Confirmed	Wild	Rose Pelican (Pelecanus Onocrotalus)	20/05/2021	16/06/2021
297165	Influenza - Avian	H5N1 HPAI	Africa	Southern Africa	South Africa	Western Cape	HPAI_H5N1_2021_W_008	-33.3	18.7	WOAH (former OIE)	Confirmed	Wild	African Sacred Ibis (Threskiornis Aethiopicus)	20/05/2021	16/06/2021
296581	Influenza - Avian	H5N1 HPAI	Africa	Southern Africa	South Africa	Western Cape	HPAI_H5_GAU_2021_019	-33.6	18.9	WOAH (former OIE)	Confirmed	Domestic	Unspecified Bird	19/05/2021	2021-01-06
296997	Influenza - Avian	H5N1 HPAI	Africa	Southern Africa	South Africa	Western Cape	HPAI_H5N1_2021_W_003	-34	18.4	WOAH (former OIE)	Confirmed	Domestic	Unspecified Bird	19/05/2021	2021-08-06
296997	Influenza - Avian	H5N1 HPAI	Africa	Southern Africa	South Africa	Western Cape	HPAI_H5N1_2021_W_003	-34	18.4	WOAH (former OIE)	Confirmed	Captive	Secretary Bird (Sagittarius Serpentarius)	19/05/2021	2021-08-06
296997	Influenza - Avian	H5N1 HPAI	Africa	Southern Africa	South Africa	Western Cape	HPAI_H5N1_2021_W_003	-34	18.4	WOAH (former OIE)	Confirmed	Captive	Spotted Eagle-Owl (Bubo Africanus)	19/05/2021	2021-08-06
297000	Influenza - Avian	H5N1 HPAI	Africa	Southern Africa	South Africa	Western Cape	HPAI_H5N1_2021_W_006	-34.1	18.4	WOAH (former OIE)	Confirmed	Wild	Hartlaub's Gull (Chroicocephalus Hartlaubii)	19/05/2021	2021-09-06
297001	Influenza - Avian	H5N1 HPAI	Africa	Southern Africa	South Africa	Western Cape	HPAI_H5N1_2021_W_007	-34.1	18.4	WOAH (former OIE)	Confirmed	Wild	Kelp Gull	19/05/2021	2021-08-06
297001	Influenza - Avian	H5N1 HPAI	Africa	Southern Africa	South Africa	Western Cape	HPAI_H5N1_2021_W_007	-34.1	18.4	WOAH (former OIE)	Confirmed	Wild	African Penguin (Spheniscus Demersus)	19/05/2021	2021-08-06
297169	Influenza - Avian	H5N1 HPAI	Africa	Southern Africa	South Africa	Western Cape	HPAI_H5N1_2021_W_006	-34.1	18.4	WOAH (former OIE)	Confirmed	Wild	Hartlaub's Gull (Chroicocephalus Hartlaubii)	19/05/2021	16/06/2021
297169	Influenza - Avian	H5N1 HPAI	Africa	Southern Africa	South Africa	Western Cape	HPAI_H5N1_2021_W_006	-34.1	18.4	WOAH (former OIE)	Confirmed	Wild	Grey Headed Gull (Chroicocephalus Cirrocephalus)	19/05/2021	16/06/2021
299914	Influenza - Avian	H5N1 HPAI	Africa	Southern Africa	South Africa	Western Cape	HPAI_H5_GAU_2021_019	-33.6	18.9	WOAH (former OIE)	Confirmed	Domestic	Unspecified Bird	19/05/2021	18/08/2021
309173	Influenza - Avian	H5N1 HPAI	Africa	Southern Africa	South Africa	Western Cape	HPAI_H5N1_2021_W_006	-34.1	18.4	WOAH (former OIE)	Confirmed	Wild	Gull	19/05/2021	15/12/2021
309173	Influenza - Avian	H5N1 HPAI	Africa	Southern Africa	South Africa	Western Cape	HPAI_H5N1_2021_W_006	-34.1	18.4	WOAH (former OIE)	Confirmed	Wild	Hartlaub's Gull (Chroicocephalus Hartlaubii)	19/05/2021	15/12/2021
309173	Influenza - Avian	H5N1 HPAI	Africa	Southern Africa	South Africa	Western Cape	HPAI_H5N1_2021_W_006	-34.1	18.4	WOAH (former OIE)	Confirmed	Wild	Cormorant	19/05/2021	15/12/2021
314116	Influenza - Avian	H5N1 HPAI	Africa	Southern Africa	South Africa	Western Cape	HPAI_H5N1_2021_W_006	-34.1	18.4	WOAH (former OIE)	Confirmed	Wild	Cape Cormorant (Phalacrocorax Capensis)	19/05/2021	20/02/2022
314117	Influenza - Avian	H5N1 HPAI	Africa	Southern Africa	South Africa	Western Cape	HPAI_H5N1_2021_W_006	-34.1	18.4	WOAH (former OIE)	Confirmed	Wild	Kelp Gull	19/05/2021	20/02/2022
314118	Influenza - Avian	H5N1 HPAI	Africa	Southern Africa	South Africa	Western Cape	HPAI_H5N1_2021_W_006	-34.1	18.4	WOAH (former OIE)	Confirmed	Wild	Hartlaub's Gull (Chroicocephalus Hartlaubii)	19/05/2021	20/02/2022
315896	Influenza - Avian	H5N1 HPAI	Africa	Southern Africa	South Africa	Western Cape	HPAI_H5N1_2021_W_006	-34.1	18.4	WOAH (former OIE)	Confirmed	Wild	Kelp Gull	19/05/2021	14/03/2022
320440	Influenza - Avian	H5N1 HPAI	Africa	Southern Africa	South Africa	Western Cape	HPAI_H5N1_2021_W_007	-34.1	18.4	WOAH (former OIE)	Confirmed	Wild	Oyster Catcher	19/05/2021	26/04/2022
296577	Influenza - Avian	H5N1 HPAI	Africa	Southern Africa	South Africa	Western Cape	HPAI_H5_GAU_2021_017	-34.1	19.5	WOAH (former OIE)	Confirmed	Domestic	Unspecified Bird	18/05/2021	2021-01-06
296579	Influenza - Avian	H5N1 HPAI	Africa	Southern Africa	South Africa	Western Cape	HPAI_H5_GAU_2021_015	-33.6	19.5	WOAH (former OIE)	Confirmed	Domestic	Unspecified Bird	18/05/2021	2021-01-06
296992	Influenza - Avian	H5N1 HPAI	Africa	Southern Africa	South Africa	Free State	HPAI_H5_GAU_2021_023	-26.9	27.5	WOAH (former OIE)	Confirmed	Domestic	Unspecified Bird	18/05/2021	2021-09-06
297494	Influenza - Avian	H5N1 HPAI	Africa	Southern Africa	South Africa	Western Cape	HPAI_H5N1_2021_W_012	-33.791	18.37	WOAH (former OIE)	Confirmed	Wild	Hartlaub's Gull (Chroicocephalus Hartlaubii)	18/05/2021	22/06/2021
301638	Influenza - Avian	H5N1 HPAI	Africa	Southern Africa	South Africa	Gauteng	HPAI_H5N1_2021_W_033	-26	28.3	WOAH (former OIE)	Confirmed	Wild	Unspecified Bird	18/05/2021	25/08/2021
320437	Influenza - Avian	H5N1 HPAI	Africa	Southern Africa	South Africa	Western Cape	HPAI_H5_GAU_2021_017	-34.1	19.5	WOAH (former OIE)	Confirmed	Domestic	Unspecified Bird	18/05/2021	26/04/2022
296989	Influenza - Avian	H5N1 HPAI	Africa	Southern Africa	South Africa	Western Cape	HPAI_H5_GAU_2021_025	-32.8	18.2	WOAH (former OIE)	Confirmed	Domestic	Unspecified Bird	17/05/2021	2021-09-06
301640	Influenza - Avian	H5N1 HPAI	Africa	Southern Africa	South Africa	Gauteng	HPAI_H5N1_2021_W_029	-25.6	28.3	WOAH (former OIE)	Confirmed	Wild	Unspecified Bird	17/05/2021	25/08/2021
301641	Influenza - Avian	H5N1 HPAI	Africa	Southern Africa	South Africa	Gauteng	HPAI_H5N1_2021_W_031	-25.4	28.4	WOAH (former OIE)	Confirmed	Wild	Unspecified Bird	17/05/2021	25/08/2021
301642	Influenza - Avian	H5N1 HPAI	Africa	Southern Africa	South Africa	Gauteng	HPAI_H5N1_2021_W_030	-25.6	28.3	WOAH (former OIE)	Confirmed	Wild	Anatidae (Incognita)	17/05/2021	25/08/2021
306951	Influenza - Avian	H5N1 HPAI	Africa	Southern Africa	South Africa	Western Cape	HPAI_H5_GAU_2021_025	-32.8	18.2	WOAH (former OIE)	Confirmed	Domestic	Unspecified Bird	17/05/2021	17/05/2021
296576	Influenza - Avian	H5N1 HPAI	Africa	Southern Africa	South Africa	Western Cape	HPAI_H5_GAU_2021_018	-33.5	18.6	WOAH (former OIE)	Confirmed	Domestic	Unspecified Bird	14/05/2021	2021-01-06
296995	Influenza - Avian	H5N1 HPAI	Africa	Southern Africa	South Africa	Western Cape	HPAI_H5N1_2021_W_002	-33.7	19.5	WOAH (former OIE)	Confirmed	Wild	Egyptian Goose (Alopochen Aegyptiacus)	14/05/2021	2021-09-06
296995	Influenza - Avian	H5N1 HPAI	Africa	Southern Africa	South Africa	Western Cape	HPAI_H5N1_2021_W_002	-33.7	19.5	WOAH (former OIE)	Confirmed	Wild	Spur-Winged Goose	14/05/2021	2021-09-06
296999	Influenza - Avian	H5N1 HPAI	Africa	Southern Africa	South Africa	Western Cape	HPAI_H5N1_2021_W_005	-33.8	18.5	WOAH (former OIE)	Confirmed	Wild	Hartlaub's Gull (Chroicocephalus Hartlaubii)	14/05/2021	2021-09-06
296156	Influenza - Avian	H5N1 HPAI	Africa	Southern Africa	South Africa	Gauteng	HPAI_H5_GAU_2021_014	-26.6	28	WOAH (former OIE)	Confirmed	Domestic	Unspecified Bird	13/05/2021	21/05/2021
296996	Influenza - Avian	H5N1 HPAI	Africa	Southern Africa	South Africa	Western Cape	HPAI_H5N1_2021_W_001	-33.7	18.8	WOAH (former OIE)	Confirmed	Domestic	Unspecified Bird	13/05/2021	2021-09-06
299761	Influenza - Avian	H5N1 HPAI	Africa	Southern Africa	South Africa	Gauteng	HPAI_H5_GAU_2021_014	-26.6	28	WOAH (former OIE)	Confirmed	Domestic	Unspecified Bird	13/05/2021	13/08/2021
296157	Influenza - Avian	H5N1 HPAI	Africa	Southern Africa	South Africa	Gauteng	HPAI_H5_GAU_2021_013	-26.5	27.8	WOAH (former OIE)	Confirmed	Domestic	Unspecified Bird	2021-11-05	21/05/2021
296158	Influenza - Avian	H5N1 HPAI	Africa	Southern Africa	South Africa	Western Cape	HPAI_H5_GAU_2021_012	-33	18.4	WOAH (former OIE)	Confirmed	Domestic	Unspecified Bird	2021-11-05	21/05/2021
301633	Influenza - Avian	H5N1 HPAI	Africa	Southern Africa	South Africa	Western Cape	HPAI_H5_GAU_2021_012	-33	18.4	WOAH (former OIE)	Confirmed	Domestic	Unspecified Bird	2021-11-05	25/08/2021
303313	Influenza - Avian	H5N1 HPAI	Africa	Southern Africa	South Africa	Gauteng	HPAI_H5_GAU_2021_013	-26.5	27.8	WOAH (former OIE)	Confirmed	Domestic	Unspecified Bird	2021-11-05	14/09/2021
295110	Influenza - Avian	H5N1 HPAI	Africa	Southern Africa	South Africa	Free State	HPAI_H5_GAU_2021_010	-27	28.7	WOAH (former OIE)	Confirmed	Domestic	Unspecified Bird	2021-10-05	2021-12-05
298051	Influenza - Avian	H5N1 HPAI	Africa	Southern Africa	South Africa	Free State	HPAI_H5_GAU_2021_010	-27	28.7	WOAH (former OIE)	Confirmed	Domestic	Unspecified Bird	2021-10-05	2021-07-07
295111	Influenza - Avian	H5N1 HPAI	Africa	Southern Africa	South Africa	North West	HPAI_H5_GAU_2021_009	-26.6	27.2	WOAH (former OIE)	Confirmed	Domestic	Unspecified Bird	2021-07-05	2021-12-05
295112	Influenza - Avian	H5N1 HPAI	Africa	Southern Africa	South Africa	Mpumalanga	HPAI_H5_GAU_2021_008	-26.8	29.3	WOAH (former OIE)	Confirmed	Domestic	Unspecified Bird	2021-07-05	2021-12-05
306944	Influenza - Avian	H5N1 HPAI	Africa	Southern Africa	South Africa	Mpumalanga	HPAI_H5_GAU_2021_008	-26.8	29.3	WOAH (former OIE)	Confirmed	Domestic	Unspecified Bird	2021-07-05	2021-07-05
296159	Influenza - Avian	H5N1 HPAI	Africa	Southern Africa	South Africa	Western Cape	HPAI_H5_GAU_2021_011	-33.7	19.5	WOAH (former OIE)	Confirmed	Domestic	Unspecified Bird	2021-06-05	21/05/2021
296578	Influenza - Avian	H5N1 HPAI	Africa	Southern Africa	South Africa	Western Cape	HPAI_H5_GAU_2021_016	-33	18.6	WOAH (former OIE)	Confirmed	Domestic	Unspecified Bird	2021-06-05	2021-01-06
299179	Influenza - Avian	H5N1 HPAI	Africa	Southern Africa	South Africa	Western Cape	HPAI_H5_GAU_2021_016	-33	18.6	WOAH (former OIE)	Confirmed	Domestic	Unspecified Bird	2021-06-05	28/07/2021
295113	Influenza - Avian	H5N1 HPAI	Africa	Southern Africa	South Africa	Western Cape	HPAI_H5_GAU_2021_007	-33.4	18.6	WOAH (former OIE)	Confirmed	Domestic	Unspecified Bird	2021-05-05	2021-12-05
297272	Influenza - Avian	H5N1 HPAI	Africa	Western Africa	Nigeria	Bauchi	Nairabi Bauchi State	10.744	10.08	FAO Field Officer	Confirmed	Domestic	Unspecified Bird	2021-05-05	17/06/2021
299180	Influenza - Avian	H5N1 HPAI	Africa	Southern Africa	South Africa	Western Cape	HPAI_H5_GAU_2021_007	-33.4	18.6	WOAH (former OIE)	Confirmed	Domestic	Unspecified Bird	2021-05-05	28/07/2021
308215	Influenza - Avian	H5N1 HPAI	Africa	Western Africa	Nigeria	Abuja	Gwagwalada	8.9437	6.9466	WOAH (former OIE)	Confirmed	Domestic	Unspecified Bird	2021-05-05	2021-06-12
295095	Influenza - Avian	H5N1 HPAI	Africa	Southern Africa	South Africa	Western Cape	HPAI_H5_GAU_2021_006	-33.6	19.5	WOAH (former OIE)	Confirmed	Domestic	Unspecified Bird	2021-04-05	2021-06-05
294911	Influenza - Avian	H5N1 HPAI	Africa	Southern Africa	South Africa	Gauteng	HPAI_H5_GAU_2021_005	-26.6	27.3	WOAH (former OIE)	Confirmed	Domestic	Unspecified Bird	2021-03-05	2021-04-05
299185	Influenza - Avian	H5N1 HPAI	Africa	Southern Africa	South Africa	Gauteng	HPAI_H5_GAU_2021_005	-26.6	27.3	WOAH (former OIE)	Confirmed	Domestic	Unspecified Bird	2021-03-05	28/07/2021
294910	Influenza - Avian	H5N1 HPAI	Africa	Southern Africa	South Africa	Gauteng	HPAI_H5_GAU_2021_004	-26.3	28.3	WOAH (former OIE)	Confirmed	Domestic	Unspecified Bird	2021-02-05	2021-04-05
295771	Influenza - Avian	H5N1 HPAI	Africa	Western Africa	Mali	Koulikoro	MARAKAFORO	12.687	-7.8354	WOAH (former OIE)	Confirmed	Domestic	Chicken	30/04/2021	18/05/2021
297269	Influenza - Avian	H5N1 HPAI	Africa	Western Africa	Nigeria	Nassarawa	Akwanga Nasarawa State	8.33	8.007	FAO Field Officer	Confirmed	Domestic	Unspecified Bird	27/04/2021	17/06/2021
294707	Influenza - Avian	H5N1 HPAI	Africa	Western Africa	Nigeria	Bauchi	Bauchi state	10.08	9.05	FAO Field Officer	Confirmed	Domestic	Unspecified Bird	22/04/2021	2021-03-05
294705	Influenza - Avian	H5N1 HPAI	Africa	Western Africa	Nigeria	Edo	Okha LGA Edo	6.074	6.038	FAO Field Officer	Confirmed	Domestic	Unspecified Bird	21/04/2021	2021-03-05
294273	Influenza - Avian	H5N1 HPAI	Africa	Southern Africa	South Africa	North West	HPAI_H5_GAU_2021_003	-26.8	27	WOAH (former OIE)	Confirmed	Domestic	Unspecified Bird	19/04/2021	27/04/2021
303311	Influenza - Avian	H5N1 HPAI	Africa	Southern Africa	South Africa	North West	HPAI_H5_GAU_2021_003	-26.8	27	WOAH (former OIE)	Confirmed	Domestic	Unspecified Bird	19/04/2021	14/09/2021
294695	Influenza - Avian	H5N1 HPAI	Africa	Western Africa	Nigeria	Edo	Benin Edo	6.81	5.77	FAO Field Officer	Confirmed	Domestic	Unspecified Bird	15/04/2021	2021-03-05
294698	Influenza - Avian	H5N1 HPAI	Africa	Western Africa	Nigeria	Kaduna	Kaduna	9.68	7.66	FAO Field Officer	Confirmed	Domestic	Unspecified Bird	15/04/2021	2021-03-05
294699	Influenza - Avian	H5N1 HPAI	Africa	Western Africa	Nigeria	Kano	D/Kudu Kano	11.89	8.19	FAO Field Officer	Confirmed	Domestic	Unspecified Bird	15/04/2021	2021-03-05
294700	Influenza - Avian	H5N1 HPAI	Africa	Western Africa	Nigeria	Kano	Chiranci Gwale Kano	11.777	8.0468	FAO Field Officer	Confirmed	Domestic	Unspecified Bird	15/04/2021	2021-03-05
293102	Influenza - Avian	H5 HPAI	Africa	Southern Africa	South Africa	Gauteng	HPAI_H5_GAU_2021_001	-26.3	28.2	WOAH (former OIE)	Confirmed	Domestic	Unspecified Bird	2021-09-04	13/04/2021
311293	Influenza - Avian	H5N1 HPAI	Africa	Southern Africa	South Africa	Gauteng	HPAI_H5_GAU_2021_001	-26.3	28.2	WOAH (former OIE)	Confirmed	Domestic	Unspecified Bird	2021-09-04	14/01/2022
294693	Influenza - Avian	H5N1 HPAI	Africa	Western Africa	Nigeria	Kano	D/Kudu Kano	12.03	8.28	FAO Field Officer	Confirmed	Domestic	Unspecified Bird	2021-05-04	2021-03-05
294694	Influenza - Avian	H5N1 HPAI	Africa	Western Africa	Nigeria	Kano	D/Tofa Kano	11.82	8.19	FAO Field Officer	Confirmed	Domestic	Unspecified Bird	2021-05-04	2021-03-05
320436	Influenza - Avian	H5N1 HPAI	Africa	Southern Africa	South Africa	Western Cape	HPAI_H5_GAU_2021_006	-33.6	19.5	WOAH (former OIE)	Confirmed	Domestic	Unspecified Bird	2021-05-04	26/04/2022
293913	Influenza - Avian	H5N1 HPAI	Africa	Western Africa	Mali	Koulikoro	RÃ©gion de Koulikoro cercle de Kati commune de Kati village de marakaforo	12.68	-7.83	WOAH (former OIE)	Confirmed	Domestic	Chicken	2021-01-04	21/04/2021
296582	Influenza - Avian	H5N2 LPAI	Africa	Southern Africa	South Africa	Western Cape	LPAI_H5_2020_WCP_002	-34	21.5	WOAH (former OIE)	Confirmed	Domestic	Unspecified Bird	25/03/2021	2021-01-06
292056	Influenza - Avian	H5N1 HPAI	Africa	Western Africa	Nigeria	Kano	Kano	12.299	8.688	FAO Field Officer	Confirmed	Domestic	Unspecified Bird	24/03/2021	30/03/2021
294686	Influenza - Avian	H5N1 HPAI	Africa	Western Africa	Nigeria	Kano	Madobi Kano	12.29	8.52	FAO Field Officer	Confirmed	Domestic	Unspecified Bird	24/03/2021	2021-02-05
292757	Influenza - Avian	H5N1 HPAI	Africa	Western Africa	Mali	Sikasso	hamdallaye	11.3153	-5.6751	FAO officer	Confirmed	Domestic	Unspecified Bird	23/03/2021	13/04/2021
294689	Influenza - Avian	H5N1 HPAI	Africa	Western Africa	Nigeria	Kano	BAKAKAYE	12.29	8.503	FAO Field Officer	Confirmed	Domestic	Unspecified Bird	23/03/2021	2021-03-05
292061	Influenza - Avian	H5N1 HPAI	Africa	Western Africa	Nigeria	Gombe	Gombe	10.56	11.008	FAO Field Officer	Confirmed	Domestic	Unspecified Bird	22/03/2021	29/03/2021
298083	Influenza - Avian	H5N1 HPAI	Africa	Western Africa	Nigeria	Nassarawa	Keffi	8.4082	8.3358	WOAH (former OIE)	Confirmed	Domestic	Unspecified Bird	22/03/2021	26/06/2021
292752	Influenza - Avian	H5N1 HPAI	Africa	Western Africa	Mali	Koulikoro	Babougou	12.7888	-8.0404	FAO officer	Confirmed	Domestic	Chicken	18/03/2021	2021-07-04
298082	Influenza - Avian	H5N1 HPAI	Africa	Western Africa	Nigeria	Kano	Nngogo	12.175	8.599	WOAH (former OIE)	Confirmed	Domestic	Unspecified Bird	17/03/2021	26/06/2021
291062	Influenza - Avian	H5N1 HPAI	Africa	Western Africa	Niger	Niamey	NIAMEY LAMORDE	13.46	2.19	WOAH (former OIE)	Confirmed	Domestic	Chicken	13/03/2021	19/03/2021
292753	Influenza - Avian	H5N1 HPAI	Africa	Western Africa	Mali	Bamako	Bamako	12.6759	-7.919	FAO officer	Confirmed	Domestic	Unspecified Bird	13/03/2021	2021-07-04
298081	Influenza - Avian	H5N1 HPAI	Africa	Western Africa	Nigeria	Niger	tofa	9.4248	5.8947	WOAH (former OIE)	Confirmed	Domestic	Unspecified Bird	13/03/2021	26/06/2021
298080	Influenza - Avian	H5N1 HPAI	Africa	Western Africa	Nigeria	Bauchi	miyabarkatai	9.9674	9.2452	WOAH (former OIE)	Confirmed	Domestic	Unspecified Bird	2021-05-03	26/06/2021
294274	Influenza - Avian	H5N1 HPAI	Africa	Southern Africa	South Africa	Gauteng	HPAI_H5_GAU_2021_002	-25.5	28.4	WOAH (former OIE)	Confirmed	Domestic	Unspecified Bird	2021-04-03	27/04/2021
296155	Influenza - Avian	H5N1 HPAI	Africa	Southern Africa	South Africa	Gauteng	HPAI_H5_GAU_2021_002	-25.5	28.4	WOAH (former OIE)	Confirmed	Domestic	Unspecified Bird	2021-04-03	21/05/2021
291016	Influenza - Avian	H5N1 HPAI	Africa	Western Africa	Nigeria	Kano	Bebeji	12.54	8.28	FAO Field Officer	Confirmed	Domestic	Chicken	2021-02-03	15/03/2021
291017	Influenza - Avian	H5N1 HPAI	Africa	Western Africa	Nigeria	Kaduna	Kaduna Zaria	10.29	7.13	FAO Field Officer	Confirmed	Domestic	Chicken	2021-02-03	15/03/2021
291018	Influenza - Avian	H5N1 HPAI	Africa	Western Africa	Nigeria	Nassarawa	Nassarawa Gauta	8.71	7.95	FAO Field Officer	Confirmed	Domestic	Chicken	2021-02-03	15/03/2021
291019	Influenza - Avian	H5N1 HPAI	Africa	Western Africa	Nigeria	Bauchi	Bauchi	10.15	9.22	FAO Field Officer	Confirmed	Domestic	Chicken	2021-02-03	16/03/2021
298079	Influenza - Avian	H5N1 HPAI	Africa	Western Africa	Nigeria	Kano	bebeji	12.175	8.5512	WOAH (former OIE)	Confirmed	Domestic	Unspecified Bird	2021-02-03	26/06/2021
290177	Influenza - Avian	H5N1 HPAI	Africa	Western Africa	Niger	Tillaberi	Saguia	13.46	2.1	FAO ECTAD RAF	Confirmed	Domestic	Unspecified Bird	25/02/2021	27/02/2021
290117	Influenza - Avian	H5N1 HPAI	Africa	Western Africa	Nigeria	Kano	Panisau Kano	12.26	8.0004	FAO Field Officer	Confirmed	Domestic	Chicken	22/02/2021	2021-04-03
290183	Influenza - Avian	H5N8 HPAI	Africa	Northern Africa	Algeria	Batna	Seriana	35.6741	6.2098	WOAH (former OIE)	Confirmed	Domestic	Unspecified Bird	22/02/2021	2021-05-03
291926	Influenza - Avian	H5N8 HPAI	Africa	Northern Africa	Algeria	Batna	Oued Taga	35.4523	6.4283	WOAH (former OIE)	Confirmed	Wild	Thrush (Turdidae)	22/02/2021	31/03/2021
289640	Influenza - Avian	H5N1 HPAI	Africa	Western Africa	Niger	Niamey	Karadj	13.58	2.099	FAO ECTAD RAF	Confirmed	Domestic	Unspecified Bird	17/02/2021	28/02/2021
289584	Influenza - Avian	H5N1 HPAI	Africa	Western Africa	Nigeria	Gombe	Kwadan District Gombe	10.4491	10.923	FAO Field Officer	Confirmed	Domestic	Chicken	15/02/2021	23/02/2021
298078	Influenza - Avian	H5N1 HPAI	Africa	Western Africa	Nigeria	Bauchi	bojinji village	10.272	9.2802	WOAH (former OIE)	Confirmed	Domestic	Unspecified Bird	2021-12-02	26/06/2021
298077	Influenza - Avian	H5N1 HPAI	Africa	Western Africa	Nigeria	Bauchi	yahaya gra	10.391	9.2691	WOAH (former OIE)	Confirmed	Domestic	Unspecified Bird	2021-11-02	26/06/2021
298076	Influenza - Avian	H5N1 HPAI	Africa	Western Africa	Nigeria	Bauchi	Tilbali tilde	10.627	9.3888	WOAH (former OIE)	Confirmed	Domestic	Unspecified Bird	2021-10-02	26/06/2021
288846	Influenza - Avian	H5N1 HPAI	Africa	Western Africa	Nigeria	Bauchi	Tilden Fulani	10.0296	8.9823	WOAH (former OIE)	Confirmed	Domestic	Unspecified Bird	2021-08-02	15/02/2021
298075	Influenza - Avian	H5N1 HPAI	Africa	Western Africa	Nigeria	Kano	Gwale	12.175	8.7666	WOAH (former OIE)	Confirmed	Domestic	Unspecified Bird	2021-06-02	26/06/2021
298072	Influenza - Avian	H5N1 HPAI	Africa	Western Africa	Nigeria	Plateau	Aba Na shehu	8.525	9.561	WOAH (former OIE)	Confirmed	Domestic	Unspecified Bird	2021-02-02	26/06/2021
298073	Influenza - Avian	H5N1 HPAI	Africa	Western Africa	Nigeria	Kano	Ungogo	12.1662	8.3483	WOAH (former OIE)	Confirmed	Domestic	Unspecified Bird	2021-02-02	26/06/2021
298074	Influenza - Avian	H5N1 HPAI	Africa	Western Africa	Nigeria	Kano	No 2 Tamandu road Nassarrawa	11.831	8.237	WOAH (former OIE)	Confirmed	Domestic	Unspecified Bird	2021-02-02	26/06/2021
288845	Influenza - Avian	H5N1 HPAI	Africa	Western Africa	Nigeria	Plateau	Jos North	9.89871	8.86832	WOAH (former OIE)	Confirmed	Domestic	Unspecified Bird	28/01/2021	14/02/2021
287461	Influenza - Avian	H5N1 HPAI	Africa	Western Africa	Mauritania	Trarza	Diawling park Keur Macene	16.931	-15.2025	WOAH (former OIE)	Confirmed	Wild	Pelecanidae (Unidentified):Pelecanidae (Incognita)(Pelecanidae)	27/01/2021	31/01/2021
288844	Influenza - Avian	H5N1 HPAI	Africa	Western Africa	Nigeria	Kano	Dausayi	11.5941	8.342	WOAH (former OIE)	Confirmed	Domestic	Unspecified Bird	27/01/2021	15/02/2021
287321	Influenza - Avian	H5N1 HPAI	Africa	Western Africa	Senegal	Saint louis	Djoudj National Bird Park	16.5	-16.1667	FAO Field Officer	Confirmed	Wild	Rose Pelican (Pelecanus Onocrotalus)	23/01/2021	26/01/2021
288124	Influenza - Avian	H5N8 HPAI	Africa	Northern Africa	Algeria	Oum El Bouaghi	AÃ¯n Fakroun	35.917	6.8263	WOAH (former OIE)	Confirmed	Domestic	Chicken	17/01/2021	2021-08-02
285819	Influenza - Avian	H5N1 HPAI	Africa	Western Africa	Senegal	Thies	Ndiakhat	14.7814	-17.0422	WOAH (former OIE)	Confirmed	Domestic	Chicken	23/12/2020	2021-06-01
287672	Influenza - Avian	H5N1 HPAI	Africa	Western Africa	Nigeria	Kano	No. 7 Gidan Sarki	11.5857	8.3257	WOAH (former OIE)	Confirmed	Domestic	Unspecified Bird	17/12/2020	31/01/2021
287474	Influenza - Avian	H7 LPAI	Africa	Southern Africa	South Africa	Western Cape	AI_H7_2020_WCP_022	-34	21.2	WOAH (former OIE)	Confirmed	Domestic	Unspecified Bird	2020-09-11	2021-01-02
287472	Influenza - Avian	H5N8 HPAI	Africa	Southern Africa	South Africa	Western Cape	HPAI_H5N8_2017_219	-33.6	22.1	WOAH (former OIE)	Confirmed	Domestic	Unspecified Bird	2020-04-11	15/01/2021
287473	Influenza - Avian	H7 LPAI	Africa	Southern Africa	South Africa	Western Cape	AI_H7_2020_WCP_021	-33.6	22.1	WOAH (former OIE)	Confirmed	Domestic	Unspecified Bird	2020-04-11	2021-01-02
283707	Influenza - Avian	H7 LPAI	Africa	Southern Africa	South Africa	Western Cape	AI_H7_2020_WCP_020	-33.5	22.5	WOAH (former OIE)	Confirmed	Domestic	Unspecified Bird	2020-02-11	2020-02-12
283348	Influenza - Avian	H7 LPAI	Africa	Southern Africa	South Africa	Western Cape	AI_H7_2020_WCP_016	-32.5	22.5	WOAH (former OIE)	Confirmed	Domestic	Unspecified Bird	2020-07-10	23/11/2020
283346	Influenza - Avian	H7 LPAI	Africa	Southern Africa	South Africa	Western Cape	AI_H7_2020_WCP_017	-34.1	21.5	WOAH (former OIE)	Confirmed	Domestic	Unspecified Bird	2020-06-10	23/11/2020
283347	Influenza - Avian	H7 LPAI	Africa	Southern Africa	South Africa	Western Cape	AI_H7_2020_WCP_019	-33.5	22.5	WOAH (former OIE)	Confirmed	Domestic	Unspecified Bird	2020-06-10	23/11/2020
283345	Influenza - Avian	H7 LPAI	Africa	Southern Africa	South Africa	Western Cape	AI_H7_2020_WCP_015	-34.1	21.7	WOAH (former OIE)	Confirmed	Domestic	Unspecified Bird	2020-05-10	23/11/2020
283344	Influenza - Avian	H7 LPAI	Africa	Southern Africa	South Africa	Western Cape	AI_H7_2020_WCP_014	-34.2	20.9	WOAH (former OIE)	Confirmed	Domestic	Unspecified Bird	22/09/2020	23/11/2020
283343	Influenza - Avian	H7 LPAI	Africa	Southern Africa	South Africa	Western Cape	AI_H7_2020_WCP_013	-34.1	20.8	WOAH (former OIE)	Confirmed	Domestic	Unspecified Bird	17/09/2020	23/11/2020
283342	Influenza - Avian	H7 LPAI	Africa	Southern Africa	South Africa	Western Cape	AI_H7_2020_WCP_012	-33.8	22.1	WOAH (former OIE)	Confirmed	Domestic	Unspecified Bird	16/09/2020	23/11/2020
283341	Influenza - Avian	H7 LPAI	Africa	Southern Africa	South Africa	Western Cape	AI_H7_2020_WCP_018	-33.5	22.5	WOAH (former OIE)	Confirmed	Domestic	Unspecified Bird	2020-10-09	23/11/2020
283335	Influenza - Avian	H7 LPAI	Africa	Southern Africa	South Africa	Western Cape	AI_H7_2020_WCP_009	-34	21.5	WOAH (former OIE)	Confirmed	Domestic	Unspecified Bird	2020-07-09	13/11/2020
282877	Influenza - Avian	H7 LPAI	Africa	Southern Africa	South Africa	Western Cape	AI_H7_2020_WCP_004	-34.2	20.4	WOAH (former OIE)	Confirmed	Domestic	Ostrich	2020-03-09	13/11/2020
283334	Influenza - Avian	H7 LPAI	Africa	Southern Africa	South Africa	Western Cape	AI_H7_2020_WCP_003	-33.4	22.5	WOAH (former OIE)	Confirmed	Domestic	Unspecified Bird	2020-02-09	13/11/2020
283333	Influenza - Avian	H7 LPAI	Africa	Southern Africa	South Africa	Western Cape	AI_H7_2020_WCP_010	-33.5	22.6	WOAH (former OIE)	Confirmed	Domestic	Unspecified Bird	2020-01-09	13/11/2020
280529	Influenza - Avian	H5 LPAI	Africa	Southern Africa	South Africa	Western Cape	LPAI_H5_2020_WCP_001	-33.6	22.1	WOAH (former OIE)	Confirmed	Domestic	Unspecified Bird	27/08/2020	13/10/2020
283332	Influenza - Avian	H7 LPAI	Africa	Southern Africa	South Africa	Western Cape	AI_H7_2020_WCP_008	-33.5	21.7	WOAH (former OIE)	Confirmed	Domestic	Unspecified Bird	27/08/2020	13/11/2020
283331	Influenza - Avian	H7 LPAI	Africa	Southern Africa	South Africa	Western Cape	AI_H7_2020_WCP_011	-34.2	20.8	WOAH (former OIE)	Confirmed	Domestic	Unspecified Bird	20/08/2020	13/11/2020
282876	Influenza - Avian	H7 LPAI	Africa	Southern Africa	South Africa	Western Cape	AI_H7_2020_WCP_007	-33.6	22.1	WOAH (former OIE)	Confirmed	Domestic	Ostrich	19/08/2020	13/11/2020
283330	Influenza - Avian	H7 LPAI	Africa	Southern Africa	South Africa	Western Cape	AI_H7_2020_WCP_005	-34.2	20.7	WOAH (former OIE)	Confirmed	Domestic	Unspecified Bird	19/08/2020	13/11/2020
282875	Influenza - Avian	H7 LPAI	Africa	Southern Africa	South Africa	Western Cape	AI_H7_2020_WCP_002	-33.5	21.6	WOAH (former OIE)	Confirmed	Domestic	Ostrich	18/08/2020	13/11/2020
280461	Influenza - Avian	H7 LPAI	Africa	Southern Africa	South Africa	Western Cape	LPAI_H7_2020_WCP_006	-34.3	20.7	WOAH (former OIE)	Confirmed	Domestic	Unspecified Bird	17/08/2020	14/10/2020
279329	Influenza - Avian	H7 LPAI	Africa	Southern Africa	South Africa	Western Cape	LPAI_H7_2020_WCP_004	-33.6	22	WOAH (former OIE)	Confirmed	Domestic	Unspecified Bird	2020-07-08	28/09/2020
279328	Influenza - Avian	H7 LPAI	Africa	Southern Africa	South Africa	Western Cape	LPAI_H7_2020_WCP_005	-33.5	21.6	WOAH (former OIE)	Confirmed	Domestic	Unspecified Bird	2020-04-08	28/09/2020
282874	Influenza - Avian	H7 LPAI	Africa	Southern Africa	South Africa	Western Cape	AI_H7_2020_WCP_001	-34.2	20.7	WOAH (former OIE)	Confirmed	Domestic	Ostrich	2020-04-08	13/11/2020
277945	Influenza - Avian	H7 LPAI	Africa	Southern Africa	South Africa	Western Cape	LPAI_H7_2020_WCP_002	-34.1	22	WOAH (former OIE)	Confirmed	Domestic	Unspecified Bird	2020-03-08	2020-02-09
277944	Influenza - Avian	H7 LPAI	Africa	Southern Africa	South Africa	Western Cape	LPAI_H7_2020_WCP_003	-33.6	22.1	WOAH (former OIE)	Confirmed	Domestic	Unspecified Bird	20/07/2020	2020-02-09
277234	Influenza - Avian	H7 LPAI	Africa	Southern Africa	South Africa	Western Cape	LPAI_H7_2020_WCP_001	-34.1	22	WOAH (former OIE)	Confirmed	Domestic	Ostrich	15/07/2020	21/08/2020
276363	Influenza - Avian	H5N8 HPAI	Africa	Southern Africa	South Africa	Northern Cape	HPAI_H5N8_2017_218	-31.4	21.3	WOAH (former OIE)	Confirmed	Domestic	Ostrich	2020-04-06	24/07/2020
276362	Influenza - Avian	H5N8 HPAI	Africa	Southern Africa	South Africa	Eastern Cape	HPAI_H5N8_2017_217	-32.6	25.7	WOAH (former OIE)	Confirmed	Domestic	Ostrich	28/04/2020	24/07/2020
267180	Influenza - Avian	H5N8 HPAI	Africa	Southern Africa	South Africa	Western Cape	HPAI_H5N8_2017_216	-33.6	22.3	WOAH (former OIE)	Confirmed	Domestic	Ostrich	14/01/2020	26/03/2020
264165	Influenza - Avian	H5N8 HPAI	Africa	Southern Africa	South Africa	Western Cape	HPAI_H5N8_2017_213	-34.1	21.5	WOAH (former OIE)	Confirmed	Domestic	Ostrich	25/11/2019	13/12/2019
263744	Influenza - Avian	H5N8 HPAI	Africa	Southern Africa	South Africa	Western Cape	HPAI_H5N8_2017_214	-33.5	22.2	WOAH (former OIE)	Confirmed	Domestic	Ostrich	30/10/2019	20/01/2020
263745	Influenza - Avian	H5N8 HPAI	Africa	Southern Africa	South Africa	Western Cape	HPAI_H5N8_2017_215	-33.5	22.2	WOAH (former OIE)	Confirmed	Domestic	Ostrich	30/10/2019	20/01/2020
262223	Influenza - Avian	H5N8 HPAI	Africa	Southern Africa	South Africa	Western Cape	HPAI_H5N8_2017_212	-34.2	20.9	WOAH (former OIE)	Confirmed	Domestic	Ostrich	14/10/2019	2019-11-12
260463	Influenza - Avian	H5N8 HPAI	Africa	Southern Africa	South Africa	Western Cape	HPAI_H5N8_2017_210	-33.8	22.5	WOAH (former OIE)	Confirmed	Domestic	Ostrich	2019-12-09	28/10/2019
262222	Influenza - Avian	H5N8 HPAI	Africa	Southern Africa	South Africa	Western Cape	HPAI_H5N8_2017_211	-33.5	22.7	WOAH (former OIE)	Confirmed	Domestic	Ostrich	2019-10-09	2019-11-12
258234	Influenza - Avian	H5N8 HPAI	Africa	Southern Africa	South Africa	Northern Cape	HPAI_H5N8_2017_208	-32.1	21.6	WOAH (former OIE)	Confirmed	Wild	Egyptian Goose (Alopochen Aegyptiacus)	2019-01-07	16/08/2019
261680	Influenza - Avian	H5N6 HPAI	Africa	Western Africa	Nigeria	Sokoto	Sokoto Live Bird Market	12.7464	5.3202	WOAH (former OIE)	Confirmed	Domestic	Unspecified Bird	25/06/2019	23/12/2019
255264	Influenza - Avian	H5N8 HPAI	Africa	Southern Africa	South Africa	Northern Cape	HPAI_H5N8_2017_206 Karoo Hoogland Northern Cape Province	-32.1	21.6	WOAH (former OIE)	Confirmed	Domestic	Ostrich	21/06/2019	2019-10-07
254590	Influenza - Avian	H5N8 HPAI	Africa	Southern Africa	Namibia	Karas	Mercury Island	-25.72	14.833	WOAH (former OIE)	Confirmed	Wild	Jackass Penguin Spheniscus Demersus	20/06/2019	20/06/2019
258235	Influenza - Avian	H5N8 HPAI	Africa	Southern Africa	South Africa	Western Cape	HPAI_H5N8_2017_207	-34	21.4	WOAH (former OIE)	Confirmed	Domestic	Ostrich	2019-11-06	16/08/2019
253757	Influenza - Avian	H5N8 HPAI	Africa	Western Africa	Nigeria	Edo	Oba Area	6.6212	5.8581	WOAH (former OIE)	Confirmed	Domestic	Unspecified Bird	21/04/2019	28/05/2019
253832	Influenza - Avian	H5N8 HPAI	Africa	Southern Africa	South Africa	Eastern Cape	HPAI_H5N8_2017_205	-32.8	23.9	WOAH (former OIE)	Confirmed	Domestic	Ostrich	15/04/2019	2019-04-06
251434	Influenza - Avian	H5N8 HPAI	Africa	Western Africa	Nigeria	Edo	Benin City	6.5898	5.8414	WOAH (former OIE)	Confirmed	Domestic	Chicken	2019-05-04	15/04/2019
254578	Influenza - Avian	H5N8 HPAI	Africa	Southern Africa	Namibia	Karas	Halifax Island	-26.65	15.08	WOAH (former OIE)	Confirmed	Wild	Jackass Penguin Spheniscus Demersus	20/02/2019	20/06/2019
254589	Influenza - Avian	H5N8 HPAI	Africa	Southern Africa	Namibia	Karas	Ichaboe Island	-26.288	14.9565	WOAH (former OIE)	Confirmed	Wild	Jackass Penguin Spheniscus Demersus	20/02/2019	20/06/2019
247389	Influenza - Avian	H5N8 HPAI	Africa	Western Africa	Nigeria	Plateau	Bukuru	9.81123	8.90323	WOAH (former OIE)	Confirmed	Domestic	Chicken	2019-11-02	15/02/2019
247388	Influenza - Avian	H5N8 HPAI	Africa	Western Africa	Nigeria	Plateau	Rantya	9.86002	8.82131	WOAH (former OIE)	Confirmed	Domestic	Chicken	2019-07-02	15/02/2019
247915	Influenza - Avian	H7N2 LPAI	Africa	Southern Africa	South Africa	Free State	LPAI_H7N2_2019_001	-29.7	24.4	WOAH (former OIE)	Confirmed	Domestic	Ostrich	2019-01-02	20/02/2019
248872	Influenza - Avian	H5N8 HPAI	Africa	Southern Africa	South Africa	Free State	Letsemeng	-29.7613	25.7595	WOAH (former OIE)	Confirmed	Domestic	Ostrich	2019-01-02	14/03/2019
247766	Influenza - Avian	H5N8 HPAI	Africa	Western Africa	Nigeria	Bauchi	Sabon Garin Narayi	10.0215	8.9666	WOAH (former OIE)	Confirmed	Domestic	Chicken	28/01/2019	27/02/2019
246208	Influenza - Avian	H5N8 HPAI	Africa	Southern Africa	Namibia	Karas	Halifax Island	-26.65	15.08	WOAH (former OIE)	Confirmed	Wild	Jackass Penguin Spheniscus Demersus	27/01/2019	2019-12-02
246781	Influenza - Avian	H5N8 HPAI	Africa	Southern Africa	Namibia	Karas	Luderitz Marine ResearchQuarantine Centre	-26.65	15.16	WOAH (former OIE)	Confirmed	Wild	Jackass Penguin Spheniscus Demersus	27/01/2019	2019-12-02
245707	Influenza - Avian	H5N8 HPAI	Africa	Western Africa	Nigeria	Bauchi	Gida Dubu	10.6805	9.7632	WOAH (former OIE)	Confirmed	Domestic	Chicken	19/01/2019	24/01/2019
263758	Influenza - Avian	H5N2 HPAI	Africa	Northern Africa	Egypt	Behera	Beheira	30.61	30.43	Other	Confirmed	Domestic	Chicken	19/01/2019	2019-02-12
245812	Influenza - Avian	H5N8 HPAI	Africa	Western Africa	Nigeria	Bauchi	Fadaman Mada	10.3346	9.8584	WOAH (former OIE)	Confirmed	Domestic	Chicken	2019-10-01	28/01/2019
247391	Influenza - Avian	H5N8 HPAI	Africa	Southern Africa	South Africa	Western Cape	HPAI_H5N8_2017_203	-34	21.6	WOAH (former OIE)	Confirmed	Domestic	Ostrich	2019-08-01	18/02/2019
263759	Influenza - Avian	H5N2 HPAI	Africa	Northern Africa	Egypt	Fayoum	Fayoum	29.3	30.8333	Other	Confirmed	Domestic	Chicken	2019-05-01	2019-02-12
247390	Influenza - Avian	H5N8 HPAI	Africa	Southern Africa	South Africa	Western Cape	HPAI_H5N8_2017_202	-33.5	21.6	WOAH (former OIE)	Confirmed	Domestic	Ostrich	2018-07-12	18/02/2019
245811	Influenza - Avian	H5N8 HPAI	Africa	Southern Africa	South Africa	Western Cape	HPAI_H5N8_2017_201	-34.2	18.4	WOAH (former OIE)	Confirmed	Domestic	Ostrich	20/11/2018	28/01/2019
245810	Influenza - Avian	H5N8 HPAI	Africa	Southern Africa	South Africa	Western Cape	HPAI_H5N8_2017_199	-34.2	20.7	WOAH (former OIE)	Confirmed	Domestic	Ostrich	19/11/2018	28/01/2019
243121	Influenza - Avian	H5N8 HPAI	Africa	Southern Africa	South Africa	Western Cape	HPAI_H5N8_2017_195	-34.2	20.4	WOAH (former OIE)	Confirmed	Domestic	Ostrich	29/10/2018	27/11/2018
245809	Influenza - Avian	H5N8 HPAI	Africa	Southern Africa	South Africa	Western Cape	HPAI_H5N8_2017_198	-34.2	21	WOAH (former OIE)	Confirmed	Domestic	Ostrich	27/09/2018	28/01/2019
245808	Influenza - Avian	H5N8 HPAI	Africa	Southern Africa	South Africa	Western Cape	HPAI_H5N8_2017_200	-33.5	22.4	WOAH (former OIE)	Confirmed	Domestic	Ostrich	26/09/2018	28/01/2019
242296	Influenza - Avian	H5N8 HPAI	Africa	Southern Africa	South Africa	Western Cape	HPAI_H5N8_2017_194	-34	21.6	WOAH (former OIE)	Confirmed	Domestic	Ostrich	15/09/2018	2018-02-11
240282	Influenza - Avian	H5N8 HPAI	Africa	Southern Africa	South Africa	Northern Cape	HPAI_H5N8_2017_193	-32.1	21.6	WOAH (former OIE)	Confirmed	Domestic	Ostrich	2018-03-09	14/09/2018
245807	Influenza - Avian	H5N8 HPAI	Africa	Southern Africa	South Africa	Western Cape	HPAI_H5N8_2017_197	-33.2	19.1	WOAH (former OIE)	Confirmed	Domestic	Ostrich	13/08/2018	28/01/2019
238443	Influenza - Avian	H5N8 HPAI	Africa	Southern Africa	South Africa	Western Cape	HPAI_H5N8_2017_192	-34.2	19.6	WOAH (former OIE)	Confirmed	Wild	Blue Crane (Grus Paradisea)	13/07/2018	18/07/2018
238377	Influenza - Avian	H5 HPAI	Africa	Western Africa	Ghana	Ashanti	Atia	6.72052	-1.39801	WOAH (former OIE)	Confirmed	Domestic	Unspecified Bird	27/06/2018	17/07/2018
237691	Influenza - Avian	H5 HPAI	Africa	Western Africa	Ghana	Eastern	Nkawkaw	6.56869	-0.79021	WOAH (former OIE)	Confirmed	Domestic	Unspecified Bird	18/06/2018	26/06/2018
237089	Influenza - Avian	H5N8 HPAI	Africa	Southern Africa	South Africa	Gauteng	HPAI_H5N8_2017_190	-26.3	28.2	WOAH (former OIE)	Confirmed	Domestic	Unspecified Bird	2018-06-06	2018-08-06
237481	Influenza - Avian	H5 HPAI	Africa	Western Africa	Ghana	Ashanti	Boankra	6.70132	-1.41055	FAO Field Officer	Confirmed	Domestic	Unspecified Bird	2018-06-06	26/06/2018
238442	Influenza - Avian	H5N8 HPAI	Africa	Southern Africa	South Africa	North West	HPAI_H5N8_2017_191	-25.6	27.9	WOAH (former OIE)	Confirmed	Wild	African Sacred Ibis (Threskiornis Aethiopicus)	25/05/2018	18/07/2018
237012	Influenza - Avian	H5N8 HPAI	Africa	Southern Africa	South Africa	Eastern Cape	HPAI_H5N8_2017_189	-34	24.9	WOAH (former OIE)	Confirmed	Wild	Swift Tern (Thalasseus Bergii)	2018-03-05	31/05/2018
237012	Influenza - Avian	H5N8 HPAI	Africa	Southern Africa	South Africa	Eastern Cape	HPAI_H5N8_2017_189	-34	24.9	WOAH (former OIE)	Confirmed	Wild	Cape Cormorant (Phalacrocorax Capensis)	2018-03-05	31/05/2018
237012	Influenza - Avian	H5N8 HPAI	Africa	Southern Africa	South Africa	Eastern Cape	HPAI_H5N8_2017_189	-34	24.9	WOAH (former OIE)	Confirmed	Wild	African Black Oystercatcher (Haematopus Moquini)	2018-03-05	31/05/2018
236703	Influenza - Avian	H5N8 HPAI	Africa	Southern Africa	South Africa	Western Cape	HPAI_H5N8_2017_185	-34	18.5	WOAH (former OIE)	Confirmed	Wild	Hartlaub's Gull (Chroicocephalus Hartlaubii)	2018-12-04	14/05/2018
236702	Influenza - Avian	H5N8 HPAI	Africa	Southern Africa	South Africa	Mpumalanga	HPAI_H5N8_2017_176	-25.4	30.8	WOAH (former OIE)	Confirmed	Captive	Swan	2018-09-04	14/05/2018
236701	Influenza - Avian	H5N8 HPAI	Africa	Southern Africa	South Africa	Western Cape	HPAI_H5N8_2017_186	-34	18.5	WOAH (former OIE)	Confirmed	Wild	Hartlaub's Gull (Chroicocephalus Hartlaubii)	2018-08-04	14/05/2018
235837	Influenza - Avian	H5N8 HPAI	Africa	Southern Africa	South Africa	North West	HPAI_H5N8_2017_170	-25.6	27.8	WOAH (former OIE)	Confirmed	Domestic	Unspecified Bird	2018-06-04	17/04/2018
236670	Influenza - Avian	H5N8 HPAI	Africa	Southern Africa	South Africa	Western Cape	HPAI_H5N8_2017_188	-33.5	21.9	WOAH (former OIE)	Confirmed	Domestic	Ostrich	2018-05-04	14/05/2018
236700	Influenza - Avian	H5N8 HPAI	Africa	Southern Africa	South Africa	Western Cape	HPAI_H5N8_2017_178	-32.99	17.94	WOAH (former OIE)	Confirmed	Wild	Swift Tern (Thalasseus Bergii)	2018-05-04	14/05/2018
244062	Influenza - Avian	H5N8 HPAI	Africa	Southern Africa	South Africa	Western Cape	HPAI_H5N8_2017_196	-33.5	21.1	WOAH (former OIE)	Confirmed	Domestic	Ostrich	2018-03-04	14/12/2018
236699	Influenza - Avian	H5N8 HPAI	Africa	Southern Africa	South Africa	Western Cape	HPAI_H5N8_2017_187	-33.9	18.5	WOAH (former OIE)	Confirmed	Wild	Hartlaub's Gull (Chroicocephalus Hartlaubii)	28/03/2018	14/05/2018
235849	Influenza - Avian	H5N1 HPAI	Africa	Western Africa	Togo	Maritime	Kpessi (Agbedrafo) Lacs	6.3776	1.3913	WOAH (former OIE)	Confirmed	Domestic	Chicken	27/03/2018	18/04/2018
236698	Influenza - Avian	H5N8 HPAI	Africa	Southern Africa	South Africa	Western Cape	HPAI_H5N8_2017_183	-33	19	WOAH (former OIE)	Confirmed	Wild	Swift Tern (Thalasseus Bergii)	25/03/2018	14/05/2018
235848	Influenza - Avian	H5N8 HPAI	Africa	Southern Africa	South Africa	Western Cape	HPAI_H5N8_2017_173	-31.665	18.5	WOAH (former OIE)	Confirmed	Wild	Common Tern (Sterna Hirundo)	22/03/2018	17/04/2018
235848	Influenza - Avian	H5N8 HPAI	Africa	Southern Africa	South Africa	Western Cape	HPAI_H5N8_2017_173	-31.665	18.5	WOAH (former OIE)	Confirmed	Wild	Swift Tern (Thalasseus Bergii)	22/03/2018	17/04/2018
236697	Influenza - Avian	H5N8 HPAI	Africa	Southern Africa	South Africa	Western Cape	HPAI_H5N8_2017_180	-34	18.5	WOAH (former OIE)	Confirmed	Wild	Swift Tern (Thalasseus Bergii)	20/03/2018	14/05/2018
236696	Influenza - Avian	H5N8 HPAI	Africa	Southern Africa	South Africa	Western Cape	HPAI_H5N8_2017_181	-34	18.4	WOAH (former OIE)	Confirmed	Wild	Cape Cormorant (Phalacrocorax Capensis)	18/03/2018	14/05/2018
235836	Influenza - Avian	H5N8 HPAI	Africa	Southern Africa	South Africa	North West	HPAI_H5N8_2017_171	-27.3	26.4	WOAH (former OIE)	Confirmed	Domestic	Unspecified Bird	2018-12-03	17/04/2018
235847	Influenza - Avian	H5N8 HPAI	Africa	Southern Africa	South Africa	Limpopo	HPAI_H5N8_2017_175	-24.7	28.4	WOAH (former OIE)	Confirmed	Captive	Anatidae (Incognita)	2018-12-03	17/04/2018
236694	Influenza - Avian	H5N8 HPAI	Africa	Southern Africa	South Africa	Western Cape	HPAI_H5N8_2017_182	-34	18.8	WOAH (former OIE)	Confirmed	Wild	Common Tern (Sterna Hirundo)	2018-12-03	14/05/2018
236695	Influenza - Avian	H5N8 HPAI	Africa	Southern Africa	South Africa	Eastern Cape	HPAI_H5N8_2017_179	-34.2	24.8	WOAH (former OIE)	Confirmed	Wild	Swift Tern (Thalasseus Bergii)	2018-12-03	14/05/2018
235214	Influenza - Avian	H5N8 HPAI	Africa	Southern Africa	South Africa	North West	HPAI_H5N8_2017_169	-25.6	27.7	WOAH (former OIE)	Confirmed	Captive	Swan	2018-11-03	27/03/2018
235846	Influenza - Avian	H5N8 HPAI	Africa	Southern Africa	South Africa	Western Cape	HPAI_H5N8_2017_174	-34.1	22.1	WOAH (former OIE)	Confirmed	Wild	Swift Tern (Thalasseus Bergii)	2018-10-03	17/04/2018
235845	Influenza - Avian	H5N8 HPAI	Africa	Southern Africa	South Africa	Western Cape	HPAI_H5N8_2017_172	-34.4	19.2	WOAH (former OIE)	Confirmed	Wild	Unspecified Bird	2018-09-03	17/04/2018
236693	Influenza - Avian	H5N8 HPAI	Africa	Southern Africa	South Africa	Western Cape	HPAI_H5N8_2017_184	-33	18	WOAH (former OIE)	Confirmed	Wild	Swift Tern (Thalasseus Bergii)	2018-07-03	14/05/2018
234669	Influenza - Avian	H5N8 HPAI	Africa	Southern Africa	South Africa	Western Cape	HPAI_H5N8_2017_161	-33	18	WOAH (former OIE)	Confirmed	Wild	Swift Tern (Thalasseus Bergii)	21/02/2018	2018-09-03
234670	Influenza - Avian	H5N8 HPAI	Africa	Southern Africa	South Africa	Western Cape	HPAI_H5N8_2017_162	-34.4167	19.3333	WOAH (former OIE)	Confirmed	Wild	Cape Cormorant (Phalacrocorax Capensis)	21/02/2018	2018-09-03
234671	Influenza - Avian	H5N8 HPAI	Africa	Southern Africa	South Africa	Western Cape	HPAI_H5N8_2017_163	-34.8	20	WOAH (former OIE)	Confirmed	Wild	Cape Cormorant (Phalacrocorax Capensis)	21/02/2018	2018-09-03
235213	Influenza - Avian	H5N8 HPAI	Africa	Southern Africa	South Africa	Eastern Cape	HPAI_H5N8_2017_168	-33.4	25.4333	WOAH (former OIE)	Confirmed	Wild	Swift Tern (Thalasseus Bergii)	21/02/2018	27/03/2018
234668	Influenza - Avian	H5N8 HPAI	Africa	Southern Africa	South Africa	Western Cape	HPAI_H5N8_2017_159	-34.3	19.1	WOAH (former OIE)	Confirmed	Wild	Spotted Eagle-Owl (Bubo Africanus)	16/02/2018	2018-09-03
234387	Influenza - Avian	H5N8 HPAI	Africa	Southern Africa	South Africa	Western Cape	HPAI_H5N8_2017_153	-34.6	19.4	WOAH (former OIE)	Confirmed	Wild	Swift Tern (Thalasseus Bergii)	15/02/2018	2018-01-03
234387	Influenza - Avian	H5N8 HPAI	Africa	Southern Africa	South Africa	Western Cape	HPAI_H5N8_2017_153	-34.6	19.4	WOAH (former OIE)	Confirmed	Wild	Sandwich Tern	15/02/2018	2018-01-03
234387	Influenza - Avian	H5N8 HPAI	Africa	Southern Africa	South Africa	Western Cape	HPAI_H5N8_2017_153	-34.6	19.4	WOAH (former OIE)	Confirmed	Wild	Cape Cormorant (Phalacrocorax Capensis)	15/02/2018	2018-01-03
234387	Influenza - Avian	H5N8 HPAI	Africa	Southern Africa	South Africa	Western Cape	HPAI_H5N8_2017_153	-34.6	19.4	WOAH (former OIE)	Confirmed	Wild	Hartlaub's Gull (Chroicocephalus Hartlaubii)	15/02/2018	2018-01-03
234387	Influenza - Avian	H5N8 HPAI	Africa	Southern Africa	South Africa	Western Cape	HPAI_H5N8_2017_153	-34.6	19.4	WOAH (former OIE)	Confirmed	Wild	Jackass Penguin Spheniscus Demersus	15/02/2018	2018-01-03
234388	Influenza - Avian	H5N8 HPAI	Africa	Southern Africa	South Africa	Western Cape	HPAI_H5N8_2017_155	-33.9	20	WOAH (former OIE)	Confirmed	Wild	Swift Tern (Thalasseus Bergii)	15/02/2018	2018-01-03
234389	Influenza - Avian	H5N8 HPAI	Africa	Southern Africa	South Africa	Western Cape	HPAI_H5N8_2017_151	-34.7	19.6	WOAH (former OIE)	Confirmed	Wild	Cape Gannet Shy Albatross	15/02/2018	2018-01-03
235211	Influenza - Avian	H5N8 HPAI	Africa	Southern Africa	South Africa	Western Cape	HPAI_H5N8_2017_166	-34.2	21.8	WOAH (former OIE)	Confirmed	Domestic	Ostrich	15/02/2018	26/03/2018
234390	Influenza - Avian	H5N8 HPAI	Africa	Southern Africa	South Africa	Limpopo	HPAI_H5N8_2017_150	-25.2	29.3	WOAH (former OIE)	Confirmed	Domestic	Unspecified Bird	2018-11-02	2018-01-03
234386	Influenza - Avian	H5N8 HPAI	Africa	Southern Africa	South Africa	Western Cape	HPAI_H5N8_2017_152	-34.41	19.33	WOAH (former OIE)	Confirmed	Wild	Jackass Penguin Spheniscus Demersus	2018-10-02	2018-01-03
234667	Influenza - Avian	H5N8 HPAI	Africa	Southern Africa	South Africa	Eastern Cape	HPAI_H5N8_2017_165	-34	25.6	WOAH (former OIE)	Confirmed	Wild	Common Tern (Sterna Hirundo)	2018-10-02	2018-09-03
234385	Influenza - Avian	H5N8 HPAI	Africa	Southern Africa	South Africa	Western Cape	HPAI_H5N8_2017_154	-34.6	20.2	WOAH (former OIE)	Confirmed	Wild	Jackass Penguin Spheniscus Demersus	2018-02-02	2018-01-03
234339	Influenza - Avian		Africa	Southern Africa	South Africa	Western Cape	HPAI_H5N8_2017_141	-33.8	18.5	WOAH (former OIE)	Confirmed	Wild	Swift Tern (Thalasseus Bergii)	2018-01-02	21/02/2018
234513	Influenza - Avian		Africa	Southern Africa	South Africa	Western Cape	HPAI_H5N8_2017_141	-33.8	18.5	WOAH (former OIE)	Confirmed	Wild	Swift Tern (Thalasseus Bergii)	2018-01-02	21/02/2018
236267	Influenza - Avian	H5N8 HPAI	Africa	Southern Africa	South Africa	Western Cape	HPAI_H5N8_2017_141	-33.8	18.5	WOAH (former OIE)	Confirmed	Wild	Swift Tern (Thalasseus Bergii)	2018-01-02	21/02/2018
234337	Influenza - Avian		Africa	Southern Africa	South Africa	Western Cape	HPAI_H5N8_2017_142	-32	18.3	WOAH (former OIE)	Confirmed	Wild	Swift Tern (Thalasseus Bergii)	31/01/2018	21/02/2018
234338	Influenza - Avian		Africa	Southern Africa	South Africa	Western Cape	HPAI_H5N8_2017_143	-34.3	18.85	WOAH (former OIE)	Confirmed	Wild	Swift Tern (Thalasseus Bergii)	31/01/2018	21/02/2018
234511	Influenza - Avian		Africa	Southern Africa	South Africa	Western Cape	HPAI_H5N8_2017_142	-32	18.3	WOAH (former OIE)	Confirmed	Wild	Swift Tern (Thalasseus Bergii)	31/01/2018	21/02/2018
234512	Influenza - Avian		Africa	Southern Africa	South Africa	Western Cape	HPAI_H5N8_2017_143	-34.3	18.85	WOAH (former OIE)	Confirmed	Wild	Swift Tern (Thalasseus Bergii)	31/01/2018	21/02/2018
236265	Influenza - Avian	H5N8 HPAI	Africa	Southern Africa	South Africa	Western Cape	HPAI_H5N8_2017_142 Cederberg	-32	18.3	WOAH (former OIE)	Confirmed	Wild	Swift Tern (Thalasseus Bergii)	31/01/2018	21/02/2018
236266	Influenza - Avian	H5N8 HPAI	Africa	Southern Africa	South Africa	Western Cape	HPAI_H5N8_2017_143 Overstrand	-34.3	18.85	WOAH (former OIE)	Confirmed	Wild	Swift Tern (Thalasseus Bergii)	31/01/2018	21/02/2018
234310	Influenza - Avian	H5N8 HPAI	Africa	Southern Africa	South Africa	Western Cape	HPAI_H5N8_2017_149	-34.3	19.4	WOAH (former OIE)	Confirmed	Domestic	Unspecified Bird	29/01/2018	21/02/2018
234335	Influenza - Avian		Africa	Southern Africa	South Africa	Western Cape	HPAI_H5N8_2017_147	-34.1	18.4	WOAH (former OIE)	Confirmed	Wild	Unspecified Bird	29/01/2018	21/02/2018
234336	Influenza - Avian		Africa	Southern Africa	South Africa	Western Cape	HPAI_H5N8_2017_148	-34.1	18.4	WOAH (former OIE)	Confirmed	Wild	Unspecified Bird	29/01/2018	21/02/2018
234509	Influenza - Avian		Africa	Southern Africa	South Africa	Western Cape	HPAI_H5N8_2017_147	-34.1	18.4	WOAH (former OIE)	Confirmed	Wild	Unspecified Bird	29/01/2018	21/02/2018
234510	Influenza - Avian		Africa	Southern Africa	South Africa	Western Cape	HPAI_H5N8_2017_148	-34.1	18.4	WOAH (former OIE)	Confirmed	Wild	Unspecified Bird	29/01/2018	21/02/2018
234665	Influenza - Avian	H5N8 HPAI	Africa	Southern Africa	South Africa	Western Cape	HPAI_H5N8_2017_158	-33.3667	18.7833	WOAH (former OIE)	Confirmed	Wild	Swift Tern (Thalasseus Bergii)	29/01/2018	2018-09-03
234666	Influenza - Avian	H5N8 HPAI	Africa	Southern Africa	South Africa	Western Cape	HPAI_H5N8_2017_160	-34.3	18.9	WOAH (former OIE)	Confirmed	Wild	Common Tern (Sterna Hirundo)	29/01/2018	2018-09-03
236263	Influenza - Avian	H5N8 HPAI	Africa	Southern Africa	South Africa	Western Cape	HPAI_H5N8_2017_148	-34.1	18.4	WOAH (former OIE)	Confirmed	Wild	Grey Headed Gull (Chroicocephalus Cirrocephalus)	29/01/2018	21/02/2018
236263	Influenza - Avian	H5N8 HPAI	Africa	Southern Africa	South Africa	Western Cape	HPAI_H5N8_2017_148	-34.1	18.4	WOAH (former OIE)	Confirmed	Wild	Jackass Penguin Spheniscus Demersus	29/01/2018	21/02/2018
236264	Influenza - Avian	H5N8 HPAI	Africa	Southern Africa	South Africa	Western Cape	HPAI_H5N8_2017_147	-34.1	18.4	WOAH (former OIE)	Confirmed	Wild	Jackass Penguin Spheniscus Demersus	29/01/2018	21/02/2018
236264	Influenza - Avian	H5N8 HPAI	Africa	Southern Africa	South Africa	Western Cape	HPAI_H5N8_2017_147	-34.1	18.4	WOAH (former OIE)	Confirmed	Wild	Swift Tern (Thalasseus Bergii)	29/01/2018	21/02/2018
233743	Influenza - Avian	H5N8 HPAI	Africa	Western Africa	Nigeria	Nassarawa	Karu	9.01415	7.62001	WOAH (former OIE)	Confirmed	Domestic	Chicken	25/01/2018	2018-02-02
234664	Influenza - Avian	H5N8 HPAI	Africa	Southern Africa	South Africa	Western Cape	HPAI_H5N8_2017_156	-34	18.5	WOAH (former OIE)	Confirmed	Wild	Swift Tern (Thalasseus Bergii)	25/01/2018	2018-09-03
233756	Influenza - Avian	H5N8 HPAI	Africa	Southern Africa	South Africa	Western Cape	HPAI_H5N8_2017_132	-33.8	18.6	WOAH (former OIE)	Confirmed	Wild	Swift Tern (Thalasseus Bergii)	24/01/2018	2018-02-02
234334	Influenza - Avian		Africa	Southern Africa	South Africa	Western Cape	HPAI_H5N8_2017_145	-34.1	18.82	WOAH (former OIE)	Confirmed	Wild	Unspecified Bird	24/01/2018	21/02/2018
234508	Influenza - Avian		Africa	Southern Africa	South Africa	Western Cape	HPAI_H5N8_2017_145	-34.1	18.82	WOAH (former OIE)	Confirmed	Wild	Unspecified Bird	24/01/2018	21/02/2018
234663	Influenza - Avian	H5N8 HPAI	Africa	Southern Africa	South Africa	Western Cape	HPAI_H5N8_2017_157	-34.3	20.8	WOAH (former OIE)	Confirmed	Wild	Swift Tern (Thalasseus Bergii)	24/01/2018	2018-09-03
236262	Influenza - Avian	H5N8 HPAI	Africa	Southern Africa	South Africa	Western Cape	HPAI_H5N8_2017_145	-34.1	18.82	WOAH (former OIE)	Confirmed	Wild	Jackass Penguin Spheniscus Demersus	24/01/2018	21/02/2018
235844	Influenza - Avian	H5N8 HPAI	Africa	Southern Africa	South Africa	Western Cape	HPAI_H5N8_2017_176	-33.9	18.5	WOAH (former OIE)	Confirmed	Wild	Rock Dove (Columba Livia)	23/01/2018	17/04/2018
234333	Influenza - Avian		Africa	Southern Africa	South Africa	Western Cape	HPAI_H5N8_2017_144	-34.1	18.4	WOAH (former OIE)	Confirmed	Wild	Unspecified Bird	22/01/2018	21/02/2018
234507	Influenza - Avian		Africa	Southern Africa	South Africa	Western Cape	HPAI_H5N8_2017_144	-34.1	18.4	WOAH (former OIE)	Confirmed	Wild	Unspecified Bird	22/01/2018	21/02/2018
236261	Influenza - Avian	H5N8 HPAI	Africa	Southern Africa	South Africa	Western Cape	HPAI_H5N8_2017_144	-34.1	18.4	WOAH (former OIE)	Confirmed	Wild	Swift Tern (Thalasseus Bergii)	22/01/2018	21/02/2018
236261	Influenza - Avian	H5N8 HPAI	Africa	Southern Africa	South Africa	Western Cape	HPAI_H5N8_2017_144	-34.1	18.4	WOAH (former OIE)	Confirmed	Wild	Jackass Penguin Spheniscus Demersus	22/01/2018	21/02/2018
233755	Influenza - Avian	H5N8 HPAI	Africa	Southern Africa	South Africa	Western Cape	HPAI_H5N8_2017_133	-34.1	18.4	WOAH (former OIE)	Confirmed	Wild	Swift Tern (Thalasseus Bergii)	18/01/2018	2018-02-02
233753	Influenza - Avian	H5N8 HPAI	Africa	Southern Africa	South Africa	Western Cape	HPAI_H5N8_2017_130	-34	23.3	WOAH (former OIE)	Confirmed	Wild	Egyptian Goose (Alopochen Aegyptiacus)	16/01/2018	2018-02-02
233754	Influenza - Avian	H5N8 HPAI	Africa	Southern Africa	South Africa	Western Cape	HPAI_H5N8_2017_135	-33.9	23.5	WOAH (former OIE)	Confirmed	Wild	Swift Tern (Thalasseus Bergii)	16/01/2018	2018-02-02
233759	Influenza - Avian	H5N8 HPAI	Africa	Southern Africa	South Africa	Western Cape	HPAI_H5N8_2017_139	-34.1	20.2	WOAH (former OIE)	Confirmed	Domestic	Ostrich	16/01/2018	2018-02-02
234672	Influenza - Avian	H5N8 HPAI	Africa	Southern Africa	South Africa	Western Cape	HPAI_H5N8_2017_164	-33.3	19.1	WOAH (former OIE)	Confirmed	Domestic	Ostrich	16/01/2018	2018-09-03
233758	Influenza - Avian	H5N8 HPAI	Africa	Southern Africa	South Africa	Western Cape	HPAI_H5N8_2017_138	-34.1	21	WOAH (former OIE)	Confirmed	Domestic	Ostrich	15/01/2018	2018-02-02
234332	Influenza - Avian		Africa	Southern Africa	South Africa	Western Cape	HPAI_H5N8_2017_146	-34	18.7	WOAH (former OIE)	Confirmed	Wild	Unspecified Bird	13/01/2018	21/02/2018
234506	Influenza - Avian		Africa	Southern Africa	South Africa	Western Cape	HPAI_H5N8_2017_146	-34	18.7	WOAH (former OIE)	Confirmed	Wild	Unspecified Bird	13/01/2018	21/02/2018
236260	Influenza - Avian	H5N8 HPAI	Africa	Southern Africa	South Africa	Western Cape	HPAI_H5N8_2017_146	-34	18.7	WOAH (former OIE)	Confirmed	Wild	Sandwich Tern	13/01/2018	21/02/2018
236260	Influenza - Avian	H5N8 HPAI	Africa	Southern Africa	South Africa	Western Cape	HPAI_H5N8_2017_146	-34	18.7	WOAH (former OIE)	Confirmed	Wild	Swift Tern (Thalasseus Bergii)	13/01/2018	21/02/2018
236260	Influenza - Avian	H5N8 HPAI	Africa	Southern Africa	South Africa	Western Cape	HPAI_H5N8_2017_146	-34	18.7	WOAH (former OIE)	Confirmed	Wild	Jackass Penguin Spheniscus Demersus	13/01/2018	21/02/2018
233752	Influenza - Avian	H5N8 HPAI	Africa	Southern Africa	South Africa	Western Cape	HPAI_H5N8_2017_129	-34.41	19.3333	WOAH (former OIE)	Confirmed	Wild	Jackass Penguin Spheniscus Demersus	2018-12-01	2018-02-02
233750	Influenza - Avian	H5N8 HPAI	Africa	Southern Africa	South Africa	Western Cape	HPAI_H5N8_2017_131	-33.9	22.5	WOAH (former OIE)	Confirmed	Wild	Jackal Buzzard (Buteo Rufofuscus)	2018-08-01	2018-02-02
233751	Influenza - Avian	H5N8 HPAI	Africa	Southern Africa	South Africa	Western Cape	HPAI_H5N8_2017_134	-34.6	19.4	WOAH (former OIE)	Confirmed	Wild	Swift Tern (Thalasseus Bergii)	2018-08-01	2018-02-02
233751	Influenza - Avian	H5N8 HPAI	Africa	Southern Africa	South Africa	Western Cape	HPAI_H5N8_2017_134	-34.6	19.4	WOAH (former OIE)	Confirmed	Wild	Cape Gannet Shy Albatross	2018-08-01	2018-02-02
233751	Influenza - Avian	H5N8 HPAI	Africa	Southern Africa	South Africa	Western Cape	HPAI_H5N8_2017_134	-34.6	19.4	WOAH (former OIE)	Confirmed	Wild	Crowned Cormorant (Microcarbo Coronatus)	2018-08-01	2018-02-02
234331	Influenza - Avian		Africa	Southern Africa	South Africa	Eastern Cape	HPAI_H5N8_2017_140	-33.7	25.8	WOAH (former OIE)	Confirmed	Wild	Unspecified Bird	2018-08-01	21/02/2018
234505	Influenza - Avian		Africa	Southern Africa	South Africa	Eastern Cape	HPAI_H5N8_2017_140	-33.7	25.8	WOAH (former OIE)	Confirmed	Wild	Unspecified Bird	2018-08-01	21/02/2018
236259	Influenza - Avian	H5N8 HPAI	Africa	Southern Africa	South Africa	Eastern Cape	HPAI_H5N8_2017_140	-33.7	25.8	WOAH (former OIE)	Confirmed	Wild	Swift Tern (Thalasseus Bergii)	2018-08-01	21/02/2018
236259	Influenza - Avian	H5N8 HPAI	Africa	Southern Africa	South Africa	Eastern Cape	HPAI_H5N8_2017_140	-33.7	25.8	WOAH (former OIE)	Confirmed	Wild	Jackass Penguin Spheniscus Demersus	2018-08-01	21/02/2018
233748	Influenza - Avian	H5N8 HPAI	Africa	Southern Africa	South Africa	Western Cape	HPAI_H5N8_2017_136	-34.4	19.2	WOAH (former OIE)	Confirmed	Wild	Swift Tern (Thalasseus Bergii)	2018-04-01	2018-02-02
233748	Influenza - Avian	H5N8 HPAI	Africa	Southern Africa	South Africa	Western Cape	HPAI_H5N8_2017_136	-34.4	19.2	WOAH (former OIE)	Confirmed	Wild	Common Tern (Sterna Hirundo)	2018-04-01	2018-02-02
233749	Influenza - Avian	H5N8 HPAI	Africa	Southern Africa	South Africa	Western Cape	HPAI_H5N8_2017_127	-34	18.8	WOAH (former OIE)	Confirmed	Wild	Swift Tern (Thalasseus Bergii)	2018-04-01	2018-02-02
233757	Influenza - Avian	H5N8 HPAI	Africa	Southern Africa	South Africa	Western Cape	HPAI_H5N8_2017_137	-33.5	21.6	WOAH (former OIE)	Confirmed	Domestic	Ostrich	2018-03-01	2018-02-02
233908	Influenza - Avian	H9N2 LPAI	Africa	Western Africa	Ghana	Brong Ahafo	Dwen Dormaa Ahenekro	7.26206	-2.84119	WOAH (former OIE)	Confirmed	Domestic	Chicken	2018-03-01	14/02/2018
233499	Influenza - Avian	H5N8 HPAI	Africa	Southern Africa	South Africa	Western Cape	HPAI_H5N8_2017_125 City of Cape Town	-34.3	18.85	WOAH (former OIE)	Confirmed	Wild	Swift Tern (Thalasseus Bergii)	30/12/2017	22/01/2018
233500	Influenza - Avian	H5N8 HPAI	Africa	Southern Africa	South Africa	Western Cape	HPAI_H5N8_2017_126 City of Cape Town	-34	18.4	WOAH (former OIE)	Confirmed	Wild	Swift Tern (Thalasseus Bergii)	30/12/2017	22/01/2018
233498	Influenza - Avian	H5N8 HPAI	Africa	Southern Africa	South Africa	Western Cape	HPAI_H5N8_2017_124 City of Cape Town	-33.905	18.4	WOAH (former OIE)	Confirmed	Wild	Common Tern (Sterna Hirundo)	27/12/2017	22/01/2018
233498	Influenza - Avian	H5N8 HPAI	Africa	Southern Africa	South Africa	Western Cape	HPAI_H5N8_2017_124 City of Cape Town	-33.905	18.4	WOAH (former OIE)	Confirmed	Wild	Swift Tern (Thalasseus Bergii)	27/12/2017	22/01/2018
233747	Influenza - Avian	H5N8 HPAI	Africa	Southern Africa	South Africa	Eastern Cape	HPAI_H5N8_2017_128	-34	25.6	WOAH (former OIE)	Confirmed	Wild	Common Tern (Sterna Hirundo)	27/12/2017	2018-02-02
233747	Influenza - Avian	H5N8 HPAI	Africa	Southern Africa	South Africa	Eastern Cape	HPAI_H5N8_2017_128	-34	25.6	WOAH (former OIE)	Confirmed	Wild	Swift Tern (Thalasseus Bergii)	27/12/2017	2018-02-02
233497	Influenza - Avian	H5N8 HPAI	Africa	Southern Africa	South Africa	Western Cape	HPAI_H5N8_2017_115 City of Cape Town	-33.8	18.6	WOAH (former OIE)	Confirmed	Wild	Swift Tern (Thalasseus Bergii)	26/12/2017	22/01/2018
232958	Influenza - Avian	H5N8 HPAI	Africa	Southern Africa	South Africa	Western Cape	HPAI_H5N8_2017_108	-33.9264	18.4227	WOAH (former OIE)	Confirmed	Wild	Swift Tern (Thalasseus Bergii)	20/12/2017	2018-08-01
233006	Influenza - Avian	H5N8 HPAI	Africa	Southern Africa	South Africa	Western Cape	HPAI_H5N8_2017_116	-33.2	19.9	WOAH (former OIE)	Confirmed	Domestic	Ostrich	2017-04-12	2018-09-01
234421	Influenza - Avian	H5N8 HPAI	Africa	Middle Africa	Democratic Republic of the Congo	Orientale	Camp Lendu	2.0904	30.8985	WOAH (former OIE)	Confirmed	Domestic	Duck	2017-01-12	2018-03-03
234419	Influenza - Avian	H5N8 HPAI	Africa	Middle Africa	Democratic Republic of the Congo	Orientale	Pongo 1	2.1401	30.8985	WOAH (former OIE)	Confirmed	Domestic	Duck	29/11/2017	2018-03-03
234420	Influenza - Avian	H5N8 HPAI	Africa	Middle Africa	Democratic Republic of the Congo	Orientale	Kisindja	2.1652	30.9736	WOAH (former OIE)	Confirmed	Domestic	Duck	29/11/2017	2018-03-03
233005	Influenza - Avian	H5N8 HPAI	Africa	Southern Africa	South Africa	Western Cape	HPAI_H5N8_2017_121	-33.6	22.3	WOAH (former OIE)	Confirmed	Domestic	Ostrich	28/11/2017	2018-09-01
234418	Influenza - Avian	H5N8 HPAI	Africa	Middle Africa	Democratic Republic of the Congo	Orientale	Umvodu 1	2.2905	30.6982	WOAH (former OIE)	Confirmed	Domestic	Duck	27/11/2017	2018-03-03
234417	Influenza - Avian	H5N8 HPAI	Africa	Middle Africa	Democratic Republic of the Congo	Orientale	Kolokoto	2.1152	30.9737	WOAH (former OIE)	Confirmed	Domestic	Duck	26/11/2017	2018-03-03
233004	Influenza - Avian	H5N8 HPAI	Africa	Southern Africa	South Africa	Western Cape	HPAI_H5N8_2017_119	-34.2	20.8	WOAH (former OIE)	Confirmed	Domestic	Ostrich	23/11/2017	2018-09-01
233003	Influenza - Avian	H5N8 HPAI	Africa	Southern Africa	South Africa	Eastern Cape	HPAI_H5N8_2017_109	-32.3	23.9	WOAH (former OIE)	Confirmed	Domestic	Ostrich	22/11/2017	2018-09-01
233448	Influenza - Avian	H5N8 HPAI	Africa	Southern Africa	South Africa	Western Cape	HPAI_H5N8_2017_122 Swartland	-33.3	18.2	WOAH (former OIE)	Confirmed	Domestic	Ostrich	17/11/2017	22/01/2018
233002	Influenza - Avian	H5N8 HPAI	Africa	Southern Africa	South Africa	Western Cape	HPAI_H5N8_2017_117	-34	21.6	WOAH (former OIE)	Confirmed	Domestic	Ostrich	13/11/2017	2018-09-01
233001	Influenza - Avian	H5N8 HPAI	Africa	Southern Africa	South Africa	Western Cape	HPAI_H5N8_2017_112	-34	21.5	WOAH (former OIE)	Confirmed	Domestic	Ostrich	2017-07-11	2018-09-01
231944	Influenza - Avian	H5N8 HPAI	Africa	Southern Africa	South Africa	Western Cape	HPAI_H5N8_2017_100 Drakenstein	-33.7	18.9	WOAH (former OIE)	Confirmed	Domestic	Chicken	31/10/2017	13/11/2017
232326	Influenza - Avian	H5N8 HPAI	Africa	Southern Africa	South Africa	Western Cape	HPAI_H5N8_2017_105	-33.5	22.5	WOAH (former OIE)	Confirmed	Domestic	Ostrich	31/10/2017	28/11/2017
233000	Influenza - Avian	H5N8 HPAI	Africa	Southern Africa	South Africa	Western Cape	HPAI_H5N8_2017_111	-33.6	22.1	WOAH (former OIE)	Confirmed	Domestic	Ostrich	26/10/2017	2018-09-01
232999	Influenza - Avian	H5N8 HPAI	Africa	Southern Africa	South Africa	Western Cape	HPAI_H5N8_2017_118	-34.2	20.4	WOAH (former OIE)	Confirmed	Domestic	Ostrich	25/10/2017	2018-09-01
231943	Influenza - Avian	H5N8 HPAI	Africa	Southern Africa	South Africa	Western Cape	HPAI_H5N8_2017_099 City of Cape Town	-33.8	18.6	WOAH (former OIE)	Confirmed	Wild	Egyptian Goose (Alopochen Aegyptiacus)	23/10/2017	13/11/2017
232325	Influenza - Avian	H5N8 HPAI	Africa	Southern Africa	South Africa	Western Cape	HPAI_H5N8_2017_102	-33.5	22.5	WOAH (former OIE)	Confirmed	Domestic	Ostrich	20/10/2017	28/11/2017
235212	Influenza - Avian	H5N8 HPAI	Africa	Southern Africa	South Africa	Western Cape	HPAI_H5N8_2017_167	-34	18.7	WOAH (former OIE)	Confirmed	Captive	Anatidae (Incognita)	19/10/2017	27/03/2018
231469	Influenza - Avian	H5N8 HPAI	Africa	Southern Africa	South Africa	Western Cape	HPAI_H5N8_2017_095	-33.5	18.8	WOAH (former OIE)	Confirmed	Domestic	Unspecified Bird	18/10/2017	30/10/2017
232998	Influenza - Avian	H5N8 HPAI	Africa	Southern Africa	South Africa	Western Cape	HPAI_H5N8_2017_110	-33.5	22.2	WOAH (former OIE)	Confirmed	Domestic	Ostrich	16/10/2017	2018-09-01
231467	Influenza - Avian	H5N8 HPAI	Africa	Southern Africa	South Africa	Western Cape	HPAI_H5N8_2017_096	-33.5	18.4	WOAH (former OIE)	Confirmed	Domestic	Goose	14/10/2017	30/10/2017
232324	Influenza - Avian	H5N8 HPAI	Africa	Southern Africa	South Africa	Western Cape	HPAI_H5N8_2017_101	-34.2	21	WOAH (former OIE)	Confirmed	Domestic	Ostrich	2017-11-10	28/11/2017
232519	Influenza - Avian	H5N8 HPAI	Africa	Southern Africa	South Africa	Western Cape	HPAI_H5N8_2017_106	-33.4	22.2	WOAH (former OIE)	Confirmed	Domestic	Ostrich	2017-11-10	2017-08-12
231365	Influenza - Avian	H5N8 HPAI	Africa	Southern Africa	South Africa	Western Cape	HPAI_H5N8_2017_088	-33.8	18.7	WOAH (former OIE)	Confirmed	Wild	Crow	2017-10-10	17/10/2017
231371	Influenza - Avian	H5N8 HPAI	Africa	Southern Africa	South Africa	Western Cape	HPAI_H5N8_2017_087	-33.6	18.8	WOAH (former OIE)	Confirmed	Domestic	Unspecified Bird	2017-09-10	17/10/2017
231364	Influenza - Avian	H5N8 HPAI	Africa	Southern Africa	South Africa	Western Cape	HPAI_H5N8_2017_085	-33.4	18.7	WOAH (former OIE)	Confirmed	Wild	Peregrin Falcon:falco Peregrinus(Falconidae)	2017-06-10	17/10/2017
231363	Influenza - Avian	H5N8 HPAI	Africa	Southern Africa	South Africa	Western Cape	HPAI_H5N8_2017_086	-33.8	18.8	WOAH (former OIE)	Confirmed	Domestic	Duck	2017-05-10	17/10/2017
231363	Influenza - Avian	H5N8 HPAI	Africa	Southern Africa	South Africa	Western Cape	HPAI_H5N8_2017_086	-33.8	18.8	WOAH (former OIE)	Confirmed	Wild	Pied Crow (Corvus Albus)	2017-05-10	17/10/2017
231466	Influenza - Avian	H5N8 HPAI	Africa	Southern Africa	South Africa	Gauteng	HPAI_H5N8_2017_094	-25.9	27.7	WOAH (former OIE)	Confirmed	Captive	Swan	2017-03-10	30/10/2017
231370	Influenza - Avian	H5N8 HPAI	Africa	Southern Africa	South Africa	Western Cape	HPAI_H5N8_2017_082	-33.6	18.9	WOAH (former OIE)	Confirmed	Domestic	Unspecified Bird	2017-02-10	17/10/2017
231362	Influenza - Avian	H5N8 HPAI	Africa	Southern Africa	South Africa	Western Cape	HPAI_H5N8_2017_089	-33.4	18.6	WOAH (former OIE)	Confirmed	Domestic	Goose	2017-01-10	17/10/2017
231369	Influenza - Avian	H5N8 HPAI	Africa	Southern Africa	South Africa	Western Cape	HPAI_H5N8_2017_081	-34.1	19	WOAH (former OIE)	Confirmed	Domestic	Unspecified Bird	2017-01-10	17/10/2017
231273	Influenza - Avian	H5N8 HPAI	Africa	Southern Africa	South Africa	Western Cape	HPAI_H5N8_2017_076	-33.9264	18.4227	WOAH (former OIE)	Confirmed	Domestic	Turkey	28/09/2017	2017-06-10
231273	Influenza - Avian	H5N8 HPAI	Africa	Southern Africa	South Africa	Western Cape	HPAI_H5N8_2017_076	-33.9264	18.4227	WOAH (former OIE)	Confirmed	Domestic	Chicken	28/09/2017	2017-06-10
231368	Influenza - Avian	H5N8 HPAI	Africa	Southern Africa	South Africa	Western Cape	HPAI_H5N8_2017_091	-33.6	22	WOAH (former OIE)	Confirmed	Domestic	Ostrich	27/09/2017	17/10/2017
233447	Influenza - Avian	H5N8 HPAI	Africa	Southern Africa	South Africa	Western Cape	HPAI_H5N8_2017_123 Hessequa	-34.1	21.6	WOAH (former OIE)	Confirmed	Domestic	Ostrich	27/09/2017	22/01/2018
231272	Influenza - Avian	H5N8 HPAI	Africa	Southern Africa	South Africa	Gauteng	HPAI_H5N8_2017_069	-26.1	28.2	WOAH (former OIE)	Confirmed	Wild	Egyptian Goose (Alopochen Aegyptiacus)	26/09/2017	2017-06-10
231468	Influenza - Avian	H5N8 HPAI	Africa	Southern Africa	South Africa	Western Cape	HPAI_H5N8_2017_093	-33.6	22.2	WOAH (former OIE)	Confirmed	Domestic	Ostrich	26/09/2017	30/10/2017
231946	Influenza - Avian	H5N8 HPAI	Africa	Southern Africa	South Africa	Western Cape	HPAI_H5N8_2017_098	-34.1	21.7	WOAH (former OIE)	Confirmed	Domestic	Ostrich	26/09/2017	15/11/2017
231280	Influenza - Avian	H5N8 HPAI	Africa	Southern Africa	South Africa	Free State	HPAI_H5N8_2017_078	-27.8	26.7	WOAH (former OIE)	Confirmed	Domestic	Unspecified Bird	23/09/2017	2017-06-10
231144	Influenza - Avian	H5N8 HPAI	Africa	Southern Africa	South Africa	Western Cape	HPAI_H5N8_2017_065	-33.7	18.7	WOAH (former OIE)	Confirmed	Domestic	Unspecified Bird	22/09/2017	22/09/2017
231367	Influenza - Avian	H5N8 HPAI	Africa	Southern Africa	South Africa	Free State	HPAI_H5N8_2017_084	-27.8	26.7	WOAH (former OIE)	Confirmed	Domestic	Unspecified Bird	22/09/2017	17/10/2017
231271	Influenza - Avian	H5N8 HPAI	Africa	Southern Africa	South Africa	Gauteng	HPAI_H5N8_2017_068	-26	28	WOAH (former OIE)	Confirmed	Wild	Red-Crowned Crane (Grus Japonensis)	20/09/2017	2017-06-10
231270	Influenza - Avian	H5N8 HPAI	Africa	Southern Africa	South Africa	Western Cape	HPAI_H5N8_2017_075	-33.9264	18.4227	WOAH (former OIE)	Confirmed	Captive	Mallard:anas Platyrhynchos(Anatidae)	19/09/2017	2017-06-10
231270	Influenza - Avian	H5N8 HPAI	Africa	Southern Africa	South Africa	Western Cape	HPAI_H5N8_2017_075	-33.9264	18.4227	WOAH (former OIE)	Confirmed	Wild	Black Swan:cygnus Atratus(Anatidae)	19/09/2017	2017-06-10
231270	Influenza - Avian	H5N8 HPAI	Africa	Southern Africa	South Africa	Western Cape	HPAI_H5N8_2017_075	-33.9264	18.4227	WOAH (former OIE)	Confirmed	Wild	Wild Turkey (Meleagris Gallopavo)	19/09/2017	2017-06-10
231270	Influenza - Avian	H5N8 HPAI	Africa	Southern Africa	South Africa	Western Cape	HPAI_H5N8_2017_075	-33.9264	18.4227	WOAH (former OIE)	Confirmed	Environmental sample	Unspecified Bird	19/09/2017	2017-06-10
231270	Influenza - Avian	H5N8 HPAI	Africa	Southern Africa	South Africa	Western Cape	HPAI_H5N8_2017_075	-33.9264	18.4227	WOAH (former OIE)	Confirmed	Wild	Blue Crane (Grus Paradisea)	19/09/2017	2017-06-10
231270	Influenza - Avian	H5N8 HPAI	Africa	Southern Africa	South Africa	Western Cape	HPAI_H5N8_2017_075	-33.9264	18.4227	WOAH (former OIE)	Confirmed	Wild	Black-Headed Heron (Ardea Melanocephala)	19/09/2017	2017-06-10
231270	Influenza - Avian	H5N8 HPAI	Africa	Southern Africa	South Africa	Western Cape	HPAI_H5N8_2017_075	-33.9264	18.4227	WOAH (former OIE)	Confirmed	Wild	African Sacred Ibis (Threskiornis Aethiopicus)	19/09/2017	2017-06-10
231270	Influenza - Avian	H5N8 HPAI	Africa	Southern Africa	South Africa	Western Cape	HPAI_H5N8_2017_075	-33.9264	18.4227	WOAH (former OIE)	Confirmed	Domestic	Chicken	19/09/2017	2017-06-10
231279	Influenza - Avian	H5N8 HPAI	Africa	Southern Africa	South Africa	Western Cape	HPAI_H5N8_2017_073	-33.5	21.7	WOAH (former OIE)	Confirmed	Domestic	Ostrich	19/09/2017	2017-06-10
232323	Influenza - Avian	H5N8 HPAI	Africa	Southern Africa	South Africa	Western Cape	HPAI_H5N8_2017_104	-33.7	22.3	WOAH (former OIE)	Confirmed	Domestic	Ostrich	19/09/2017	28/11/2017
231278	Influenza - Avian	H5N8 HPAI	Africa	Southern Africa	South Africa	Western Cape	HPAI_H5N8_2017_074	-33.6	18.8	WOAH (former OIE)	Confirmed	Domestic	Unspecified Bird	18/09/2017	2017-06-10
231361	Influenza - Avian	H5N8 HPAI	Africa	Southern Africa	South Africa	Western Cape	HPAI_H5N8_2017_083	-33.9	18.7	WOAH (former OIE)	Confirmed	Domestic	Goose	18/09/2017	17/10/2017
231143	Influenza - Avian	H5N8 HPAI	Africa	Southern Africa	South Africa	Western Cape	HPAI_H5N8_2017_064	-33.3	18.5	WOAH (former OIE)	Confirmed	Domestic	Unspecified Bird	17/09/2017	22/09/2017
231305	Influenza - Avian	H5N8 HPAI	Africa	Southern Africa	South Africa	Western Cape	HPAI_H5N8_2017_059	-33.6	18.7	WOAH (former OIE)	Confirmed	Domestic	Unspecified Bird	17/09/2017	22/09/2017
231360	Influenza - Avian	H5N8 HPAI	Africa	Southern Africa	South Africa	Western Cape	HPAI_H5N8_2017_080	-34	18.8	WOAH (former OIE)	Confirmed	Wild	Laughing Dove	17/09/2017	17/10/2017
231277	Influenza - Avian	H5N8 HPAI	Africa	Southern Africa	South Africa	Western Cape	HPAI_H5N8_2017_070	-33.3	18.7	WOAH (former OIE)	Confirmed	Domestic	Unspecified Bird	16/09/2017	2017-06-10
230845	Influenza - Avian	H5N8 HPAI	Africa	Southern Africa	South Africa	Western Cape	HPAI_H5N8_2017_047	-33.1	18.4	WOAH (former OIE)	Confirmed	Domestic	Unspecified Bird	15/09/2017	15/09/2017
231276	Influenza - Avian	H5N8 HPAI	Africa	Southern Africa	South Africa	Western Cape	HPAI_H5N8_2017_072	-33.5	21.8	WOAH (former OIE)	Confirmed	Domestic	Ostrich	15/09/2017	2017-06-10
232322	Influenza - Avian	H5N8 HPAI	Africa	Southern Africa	South Africa	Western Cape	HPAI_H5N8_2017_103	-33.6	22.1	WOAH (former OIE)	Confirmed	Domestic	Ostrich	15/09/2017	28/11/2017
231142	Influenza - Avian	H5N8 HPAI	Africa	Southern Africa	South Africa	Western Cape	HPAI_H5N8_2017_067	-33.6	18.7	WOAH (former OIE)	Confirmed	Wild	Owl	14/09/2017	29/09/2017
231377	Influenza - Avian	H5N8 HPAI	Africa	Southern Africa	South Africa	Western Cape	HPAI_H5N8_2017_060	-33.6	18.9	WOAH (former OIE)	Confirmed	Wild	Peregrin Falcon:falco Peregrinus(Falconidae)	14/09/2017	22/09/2017
231141	Influenza - Avian	H5N8 HPAI	Africa	Southern Africa	South Africa	Western Cape	HPAI_H5N8_2017_066	-33.3	18.7	WOAH (former OIE)	Confirmed	Wild	Crow	13/09/2017	29/09/2017
231304	Influenza - Avian	H5N8 HPAI	Africa	Southern Africa	South Africa	Western Cape	HPAI_H5N8_2017_062	-33.6	21.7	WOAH (former OIE)	Confirmed	Domestic	Ostrich	13/09/2017	22/09/2017
231359	Influenza - Avian	H5N8 HPAI	Africa	Southern Africa	South Africa	Eastern Cape	HPAI_H5N8_2017_090	-33.4	25.5	WOAH (former OIE)	Confirmed	Wild	Grey Crowned Crane:balearica Regulorum(Gruidae)	13/09/2017	17/10/2017
231359	Influenza - Avian	H5N8 HPAI	Africa	Southern Africa	South Africa	Eastern Cape	HPAI_H5N8_2017_090	-33.4	25.5	WOAH (former OIE)	Confirmed	Wild	Swan	13/09/2017	17/10/2017
232595	Influenza - Avian	H5N8 HPAI	Africa	Southern Africa	South Africa	Western Cape	HPAI_H5N8_2017_107	-33.6	22	WOAH (former OIE)	Confirmed	Domestic	Ostrich	13/09/2017	15/12/2017
231302	Influenza - Avian	H5N8 HPAI	Africa	Southern Africa	South Africa	Western Cape	HPAI_H5N8_2017_054	-33.6	21.8	WOAH (former OIE)	Confirmed	Domestic	Ostrich	2017-12-09	22/09/2017
231303	Influenza - Avian	H5N8 HPAI	Africa	Southern Africa	South Africa	Eastern Cape	HPAI_H5N8_2017_061	-33.8	25.3	WOAH (former OIE)	Confirmed	Domestic	Unspecified Bird	2017-12-09	22/09/2017
231300	Influenza - Avian	H5N8 HPAI	Africa	Southern Africa	South Africa	Western Cape	HPAI_H5N8_2017_055	-33.5	21.8	WOAH (former OIE)	Confirmed	Domestic	Ostrich	2017-11-09	22/09/2017
231301	Influenza - Avian	H5N8 HPAI	Africa	Southern Africa	South Africa	Western Cape	HPAI_H5N8_2017_053	-33.5	21.8	WOAH (former OIE)	Confirmed	Domestic	Ostrich	2017-11-09	22/09/2017
231298	Influenza - Avian	H5N8 HPAI	Africa	Southern Africa	South Africa	Western Cape	HPAI_H5N8_2017_052	-33.8	18.75	WOAH (former OIE)	Confirmed	Domestic	Unspecified Bird	2017-08-09	22/09/2017
231299	Influenza - Avian	H5N8 HPAI	Africa	Southern Africa	South Africa	Western Cape	HPAI_H5N8_2017_056	-33.6	18.8	WOAH (former OIE)	Confirmed	Domestic	Unspecified Bird	2017-08-09	22/09/2017
232997	Influenza - Avian	H5N8 HPAI	Africa	Southern Africa	South Africa	Western Cape	HPAI_H5N8_2017_113	-33.6	22	WOAH (former OIE)	Confirmed	Domestic	Ostrich	2017-08-09	2018-09-01
231269	Influenza - Avian	H5N8 HPAI	Africa	Southern Africa	South Africa	Western Cape	HPAI_H5N8_2017_077	-33.8	18.7	WOAH (former OIE)	Confirmed	Domestic	Chicken	2017-06-09	2017-06-10
231269	Influenza - Avian	H5N8 HPAI	Africa	Southern Africa	South Africa	Western Cape	HPAI_H5N8_2017_077	-33.8	18.7	WOAH (former OIE)	Confirmed	Domestic	Goose	2017-06-09	2017-06-10
231275	Influenza - Avian	H5N8 HPAI	Africa	Southern Africa	South Africa	Western Cape	HPAI_H5N8_2017_079	-34.2	19.3	WOAH (former OIE)	Confirmed	Domestic	Unspecified Bird	2017-06-09	2017-06-10
231297	Influenza - Avian	H5N8 HPAI	Africa	Southern Africa	South Africa	Western Cape	HPAI_H5N8_2017_058	-33.6	18.7	WOAH (former OIE)	Confirmed	Domestic	Unspecified Bird	2017-06-09	22/09/2017
232996	Influenza - Avian	H5N8 HPAI	Africa	Southern Africa	South Africa	Western Cape	HPAI_H5N8_2017_120	-34.1	21.5	WOAH (former OIE)	Confirmed	Domestic	Ostrich	2017-05-09	2018-09-01
231296	Influenza - Avian	H5N8 HPAI	Africa	Southern Africa	South Africa	Western Cape	HPAI_H5N8_2017_057	-33.4	18.5	WOAH (former OIE)	Confirmed	Domestic	Unspecified Bird	2017-04-09	22/09/2017
231140	Influenza - Avian	H5N8 HPAI	Africa	Southern Africa	South Africa	Western Cape	HPAI_H5N8_2017_063	-34.1	19.3	WOAH (former OIE)	Confirmed	Domestic	Goose	2017-02-09	29/09/2017
230651	Influenza - Avian	H5N8 HPAI	Africa	Southern Africa	South Africa	Free State	HPAI_H5N8_2017_041	-27.4	26.4	WOAH (former OIE)	Confirmed	Domestic	Unspecified Bird	2017-01-09	2017-08-09
231376	Influenza - Avian	H5N8 HPAI	Africa	Southern Africa	South Africa	Western Cape	HPAI_H5N8_2017_048	-33.5	18.6	WOAH (former OIE)	Confirmed	Domestic	Goose	2017-01-09	15/09/2017
230580	Influenza - Avian	H5N8 HPAI	Africa	Southern Africa	South Africa	Mpumalanga	HPAI_H5N8_2017_037	-27	29.4	WOAH (former OIE)	Confirmed	Domestic	Unspecified Bird	30/08/2017	2017-05-09
231274	Influenza - Avian	H5N8 HPAI	Africa	Southern Africa	South Africa	Western Cape	HPAI_H5N8_2017_071	-33.7	19	WOAH (former OIE)	Confirmed	Domestic	Unspecified Bird	30/08/2017	2017-06-10
230644	Influenza - Avian	H5N8 HPAI	Africa	Southern Africa	South Africa	Gauteng	HPAI_H5N8_2017_042	-26	28.3	WOAH (former OIE)	Confirmed	Domestic	Goose	29/08/2017	2017-08-09
231375	Influenza - Avian	H5N8 HPAI	Africa	Southern Africa	South Africa	Western Cape	HPAI_H5N8_2017_049	-33.5	18.6	WOAH (former OIE)	Confirmed	Wild	House Sparrow	29/08/2017	15/09/2017
230575	Influenza - Avian	H5N8 HPAI	Africa	Southern Africa	South Africa	Gauteng	HPAI_H5N8_2017_038	-26.1	27.9	WOAH (former OIE)	Confirmed	Wild	African Sacred Ibis (Threskiornis Aethiopicus)	28/08/2017	2017-05-09
230576	Influenza - Avian	H5N8 HPAI	Africa	Southern Africa	South Africa	Gauteng	HPAI_H5N8_2017_039	-26.1	28	WOAH (former OIE)	Confirmed	Wild	Crane	28/08/2017	2017-05-09
231366	Influenza - Avian	H5N8 HPAI	Africa	Southern Africa	South Africa	Western Cape	HPAI_H5N8_2017_092	-34.1	21	WOAH (former OIE)	Confirmed	Domestic	Ostrich	28/08/2017	17/10/2017
231374	Influenza - Avian	H5N8 HPAI	Africa	Southern Africa	South Africa	Western Cape	HPAI_H5N8_2017_050	-33.5	18.6	WOAH (former OIE)	Confirmed	Domestic	Chicken	28/08/2017	15/09/2017
231373	Influenza - Avian	H5N8 HPAI	Africa	Southern Africa	South Africa	Western Cape	HPAI_H5N8_2017_045	-33.3	18.4	WOAH (former OIE)	Confirmed	Domestic	Goose	27/08/2017	15/09/2017
230643	Influenza - Avian	H5N8 HPAI	Africa	Southern Africa	South Africa	Western Cape	HPAI_H5N8_2017_043	-33.8	18.6	WOAH (former OIE)	Confirmed	Domestic	Unspecified Bird	26/08/2017	2017-08-09
231372	Influenza - Avian	H5N8 HPAI	Africa	Southern Africa	South Africa	Western Cape	HPAI_H5N8_2017_046	-33	19	WOAH (former OIE)	Confirmed	Domestic	Unspecified Bird	26/08/2017	15/09/2017
230570	Influenza - Avian	H5N8 HPAI	Africa	Southern Africa	South Africa	Western Cape	HPAI_H5N8_2017_028	-34.1	20.8	WOAH (former OIE)	Confirmed	Domestic	Ostrich	25/08/2017	31/08/2017
230565	Influenza - Avian	H5N8 HPAI	Africa	Southern Africa	South Africa	Western Cape	HPAI_H5N8_2017_026	-33.6	19.4	WOAH (former OIE)	Confirmed	Wild	Laughing Dove	24/08/2017	31/08/2017
230569	Influenza - Avian	H5N8 HPAI	Africa	Southern Africa	South Africa	Western Cape	HPAI_H5N8_2017_027	-33.8	18.7	WOAH (former OIE)	Confirmed	Domestic	Duck	24/08/2017	31/08/2017
230579	Influenza - Avian	H5N8 HPAI	Africa	Southern Africa	South Africa	Western Cape	HPAI_H5N8_2017_040	-33.6	21.8	WOAH (former OIE)	Confirmed	Domestic	Ostrich	24/08/2017	2017-05-09
230421	Influenza - Avian	H5N8 HPAI	Africa	Southern Africa	South Africa	Western Cape	HPAI_H5N8_2017_023 Cape Town	-33.6	18.7	WOAH (former OIE)	Confirmed	Domestic	Unspecified Bird	23/08/2017	25/08/2017
230578	Influenza - Avian	H5N8 HPAI	Africa	Southern Africa	South Africa	Western Cape	HPAI_H5N8_2017_036	-34.2	20.9	WOAH (former OIE)	Confirmed	Domestic	Ostrich	23/08/2017	2017-05-09
230420	Influenza - Avian	H5N8 HPAI	Africa	Southern Africa	South Africa	Western Cape	HPAI_H5N8_2017_024 Hessequa	-34.2	20.8	WOAH (former OIE)	Confirmed	Domestic	Ostrich	21/08/2017	25/08/2017
230564	Influenza - Avian	H5N8 HPAI	Africa	Southern Africa	South Africa	Western Cape	HPAI_H5N8_2017_025	-34	20.5	WOAH (former OIE)	Confirmed	Wild	Helmeted Guineafowl (Numida Meleagris)	21/08/2017	31/08/2017
230568	Influenza - Avian	H5N8 HPAI	Africa	Southern Africa	South Africa	Western Cape	HPAI_H5N8_2017_029	-34.3	20.7	WOAH (former OIE)	Confirmed	Domestic	Ostrich	21/08/2017	31/08/2017
230577	Influenza - Avian	H5N8 HPAI	Africa	Southern Africa	South Africa	Western Cape	HPAI_H5N8_2017_035	-33.6	18.7	WOAH (former OIE)	Confirmed	Domestic	Unspecified Bird	21/08/2017	2017-05-09
230847	Influenza - Avian	H5N8 HPAI	Africa	Southern Africa	South Africa	Western Cape	HPAI_H5N8_2017_051	-31.8	23.6	WOAH (former OIE)	Confirmed	Domestic	Unspecified Bird	21/08/2017	15/09/2017
230567	Influenza - Avian	H5N8 HPAI	Africa	Southern Africa	South Africa	Western Cape	HPAI_H5N8_2017_030	-34.2	20.7	WOAH (former OIE)	Confirmed	Domestic	Ostrich	18/08/2017	31/08/2017
230846	Influenza - Avian	H5N8 HPAI	Africa	Southern Africa	South Africa	Western Cape	HPAI_H5N8_2017_044	-33.8	18.7	WOAH (former OIE)	Confirmed	Domestic	Duck	18/08/2017	15/09/2017
230399	Influenza - Avian	H5N8 HPAI	Africa	Southern Africa	South Africa	KwaZulu-Natal	HPAI_H5N8_2017_019	-27.9	30.8	WOAH (former OIE)	Confirmed	Domestic	Unspecified Bird	17/08/2017	22/08/2017
230563	Influenza - Avian	H5N8 HPAI	Africa	Southern Africa	South Africa	Western Cape	HPAI_H5N8_2017_033	-34.1	21	WOAH (former OIE)	Confirmed	Wild	Crane	17/08/2017	31/08/2017
230561	Influenza - Avian	H5N8 HPAI	Africa	Southern Africa	South Africa	Western Cape	HPAI_H5N8_2017_034	-34.3	19.5	WOAH (former OIE)	Confirmed	Wild	Helmeted Guineafowl (Numida Meleagris)	16/08/2017	31/08/2017
230562	Influenza - Avian	H5N8 HPAI	Africa	Southern Africa	South Africa	Western Cape	HPAI_H5N8_2017_032	-34.2	20.7	WOAH (former OIE)	Confirmed	Wild	Helmeted Guineafowl (Numida Meleagris)	16/08/2017	31/08/2017
230396	Influenza - Avian	H5N8 HPAI	Africa	Southern Africa	South Africa	Gauteng	HPAI_H5N8_2017_020	-26	28.3	WOAH (former OIE)	Confirmed	Wild	African Sacred Ibis (Threskiornis Aethiopicus)	15/08/2017	22/08/2017
231945	Influenza - Avian	H5N8 HPAI	Africa	Southern Africa	South Africa	Western Cape	HPAI_H5N8_2017_097	-34.3	20.8	WOAH (former OIE)	Confirmed	Domestic	Ostrich	15/08/2017	15/11/2017
230395	Influenza - Avian	H5N8 HPAI	Africa	Southern Africa	South Africa	Gauteng	HPAI_H5N8_2017_021	-26	28.3	WOAH (former OIE)	Confirmed	Domestic	Goose	14/08/2017	22/08/2017
230560	Influenza - Avian	H5N8 HPAI	Africa	Southern Africa	South Africa	North West	HPAI_H5N8_2017_022 Rustenburg	-26.3711	25.2372	WOAH (former OIE)	Confirmed	Captive	Swan	2017-12-08	31/08/2017
230560	Influenza - Avian	H5N8 HPAI	Africa	Southern Africa	South Africa	North West	HPAI_H5N8_2017_022 Rustenburg	-26.3711	25.2372	WOAH (former OIE)	Confirmed	Domestic	Duck	2017-12-08	31/08/2017
230397	Influenza - Avian	H5N8 HPAI	Africa	Southern Africa	South Africa	Mpumalanga	HPAI_H5N8_2017_018	-26.8	29.8	WOAH (former OIE)	Confirmed	Domestic	Unspecified Bird	2017-11-08	22/08/2017
230288	Influenza - Avian	H5N8 HPAI	Africa	Southern Africa	South Africa	Western Cape	HPAI_H5N8_2017_014	-34.3	20.8	WOAH (former OIE)	Confirmed	Domestic	Turkey	2017-09-08	2017-11-08
230289	Influenza - Avian	H5N8 HPAI	Africa	Southern Africa	South Africa	Western Cape	HPAI_H5N8_2017_015	-34.2	20.7	WOAH (former OIE)	Confirmed	Domestic	Turkey	2017-09-08	2017-11-08
230559	Influenza - Avian	H5N8 HPAI	Africa	Southern Africa	South Africa	Western Cape	HPAI_H5N8_2017_031	-34.2	20.7	WOAH (former OIE)	Confirmed	Wild	Rock Dove (Columba Livia)	2017-09-08	31/08/2017
230559	Influenza - Avian	H5N8 HPAI	Africa	Southern Africa	South Africa	Western Cape	HPAI_H5N8_2017_031	-34.2	20.7	WOAH (former OIE)	Confirmed	Wild	Spur-Winged Goose	2017-09-08	31/08/2017
230290	Influenza - Avian	H5N8 HPAI	Africa	Southern Africa	South Africa	Mpumalanga	HPAI_H5N8_2017_016	-25.8	29.6	WOAH (former OIE)	Confirmed	Domestic	Unspecified Bird	2017-07-08	2017-11-08
230280	Influenza - Avian	H5N8 HPAI	Africa	Southern Africa	South Africa	Gauteng	HPAI_H5N8_2017_012	-26	27.8	WOAH (former OIE)	Confirmed	Domestic	Unspecified Bird	2017-04-08	2017-07-08
230281	Influenza - Avian	H5N8 HPAI	Africa	Southern Africa	South Africa	Gauteng	HPAI_H5N8_2017_013	-26.3	28.2	WOAH (former OIE)	Confirmed	Domestic	Unspecified Bird	2017-04-08	2017-07-08
230652	Influenza - Avian	H5N8 HPAI	Africa	Western Africa	Nigeria	Ogun	Abeokuta	6.9876	3.4655	WOAH (former OIE)	Confirmed	Domestic	Chicken	2017-04-08	2017-08-09
232995	Influenza - Avian	H5N8 HPAI	Africa	Southern Africa	South Africa	Western Cape	HPAI_H5N8_2017_114	-33.5	22.2	WOAH (former OIE)	Confirmed	Domestic	Ostrich	2017-02-08	2018-09-01
230184	Influenza - Avian	H5N8 HPAI	Africa	Southern Africa	South Africa	Mpumalanga	HPAI_H5N8_2017_011	-26.8	29.3	WOAH (former OIE)	Confirmed	Domestic	Unspecified Bird	2017-01-08	2017-03-08
230188	Influenza - Avian	H5N8 HPAI	Africa	Southern Africa	South Africa	Mpumalanga	HPAI_H5N8_2017_010	-26.9	28.9	WOAH (former OIE)	Confirmed	Domestic	Unspecified Bird	24/07/2017	31/07/2017
230187	Influenza - Avian	H5N8 HPAI	Africa	Southern Africa	South Africa	Mpumalanga	HPAI_H5N8_2017_009	-26.8	28.9	WOAH (former OIE)	Confirmed	Domestic	Unspecified Bird	21/07/2017	31/07/2017
230293	Influenza - Avian	H5N8 HPAI	Africa	Southern Africa	South Africa	Mpumalanga	HPAI_H5N8_2017_017	-26.3	28.9	WOAH (former OIE)	Confirmed	Wild	African Masked Weaver (Ploceus Velatus)	21/07/2017	15/08/2017
230293	Influenza - Avian	H5N8 HPAI	Africa	Southern Africa	South Africa	Mpumalanga	HPAI_H5N8_2017_017	-26.3	28.9	WOAH (former OIE)	Confirmed	Wild	House Sparrow	21/07/2017	15/08/2017
229482	Influenza - Avian	H5N8 HPAI	Africa	Southern Africa	South Africa	Gauteng	HPAI_H5N8_2017_008	-26.7	27.7	WOAH (former OIE)	Confirmed	Domestic	Goose	20/07/2017	24/07/2017
229481	Influenza - Avian	H5N8 HPAI	Africa	Southern Africa	South Africa	Gauteng	HPAI_H5N8_2017_007	-25.8	28.1	WOAH (former OIE)	Confirmed	Wild	Egyptian Goose (Alopochen Aegyptiacus)	13/07/2017	24/07/2017
229480	Influenza - Avian	H5N8 HPAI	Africa	Southern Africa	South Africa	Gauteng	HPAI_H5N8_2017_005	-25.8	28.1	WOAH (former OIE)	Confirmed	Wild	Yellow-Billed Duck (Anas Undulata)	2017-11-07	24/07/2017
228845	Influenza - Avian	H5N8 HPAI	Africa	Southern Africa	South Africa	Mpumalanga	HPAI_H5N8_2017_004 Govan Mbeki	-26.3	28.9	WOAH (former OIE)	Confirmed	Domestic	Chicken	2017-09-07	2017-10-07
228844	Influenza - Avian	H5N8 HPAI	Africa	Southern Africa	South Africa	Gauteng	HPAI_H5N8_2017_003 Ekurhuleni	-26.3	28.2	WOAH (former OIE)	Confirmed	Domestic	Chicken	2017-06-07	2017-10-07
229383	Influenza - Avian	H5N8 HPAI	Africa	Middle Africa	Democratic Republic of the Congo	Orientale	Wisaa-Galla	2.1406	30.8986	WOAH (former OIE)	Confirmed	Domestic	Unspecified Bird	30/06/2017	19/07/2017
229479	Influenza - Avian	H5N8 HPAI	Africa	Southern Africa	South Africa	Mpumalanga	HPAI_H5N8_2017_006	-26.9	29.2	WOAH (former OIE)	Confirmed	Wild	African Masked Weaver (Ploceus Velatus)	30/06/2017	24/07/2017
230181	Influenza - Avian	H5N1 HPAI	Africa	Northern Africa	Egypt	Ismailia	Nasr	30.7396	32.249	National authorities	Confirmed	Domestic	Duck	21/06/2017	21/06/2017
228786	Influenza - Avian	H5N8 HPAI	Africa	Southern Africa	South Africa	Mpumalanga	HPAI_H5N8_2017_002 Dipaleseng	-26.8	28.8	WOAH (former OIE)	Confirmed	Domestic	Chicken	20/06/2017	26/06/2017
230178	Influenza - Avian	H5N1 HPAI	Africa	Northern Africa	Egypt	Menia	Habashe	28.1005	30.641	National authorities	Confirmed	Domestic	Chicken	20/06/2017	21/06/2017
230179	Influenza - Avian	H5N1 HPAI	Africa	Northern Africa	Egypt	Giza	Useim	30.2198	30.9629	National authorities	Confirmed	Domestic	Duck	20/06/2017	21/06/2017
228558	Influenza - Avian	H5N8 HPAI	Africa	Southern Africa	South Africa	Mpumalanga	HPAI_H5N8_2017_001 Dipaleseng	-26.9	28.6	WOAH (former OIE)	Confirmed	Domestic	Chicken	19/06/2017	22/06/2017
230180	Influenza - Avian	H5N1 HPAI	Africa	Northern Africa	Egypt	Fayoum	Sanhour	29.4412	30.815	National authorities	Confirmed	Domestic	Chicken	19/06/2017	21/06/2017
230177	Influenza - Avian	H5N1 HPAI	Africa	Northern Africa	Egypt	Ismailia	Aboswear	30.4261	32.1833	National authorities	Confirmed	Domestic	Duck	18/06/2017	18/06/2017
229382	Influenza - Avian	H5N8 HPAI	Africa	Middle Africa	Democratic Republic of the Congo	Orientale	Muganga	1.9645	30.5227	WOAH (former OIE)	Confirmed	Domestic	Unspecified Bird	15/06/2017	19/07/2017
230176	Influenza - Avian	H5N1 HPAI	Africa	Northern Africa	Egypt	Kalyoubia	Met kananh	30.3444	31.1891	National authorities	Confirmed	Domestic	Duck	14/06/2017	15/06/2017
228799	Influenza - Avian	H5N8 HPAI	Africa	Middle Africa	Democratic Republic of the Congo	Orientale	Djupanyarabi	2.1902	30.9486	WOAH (former OIE)	Confirmed	Domestic	Unspecified Bird	2017-10-06	30/06/2017
230174	Influenza - Avian	H5N1 HPAI	Africa	Northern Africa	Egypt	Beni Suef	Bayad El Arab	29.092	31.0744	National authorities	Confirmed	Domestic	Turkey	2017-10-06	2017-11-06
228439	Influenza - Avian	H5N1 HPAI	Africa	Northern Africa	Egypt	Menia	Beni mazar	28.5155	30.7481	National authorities	Confirmed	Domestic	Duck	2017-09-06	2017-10-06
228440	Influenza - Avian	H5N1 HPAI	Africa	Northern Africa	Egypt	Menia	Kom Mehres	27.9422	30.7759	National authorities	Confirmed	Domestic	Duck	2017-09-06	2017-10-06
230175	Influenza - Avian	H5N1 HPAI	Africa	Northern Africa	Egypt	Shrkia	Khamis market	30.4075	31.5311	National authorities	Confirmed	Domestic	Duck	2017-08-06	2017-11-06
228438	Influenza - Avian	H5N1 HPAI	Africa	Northern Africa	Egypt	Ismailia	el nasr	30.7396	32.249	National authorities	Confirmed	Domestic	Duck	2017-07-06	2017-08-06
228787	Influenza - Avian	H5N1 HPAI	Africa	Western Africa	Togo	Maritime	Maritime Togo	6.5048	1.1839	WOAH (former OIE)	Confirmed	Domestic	Chicken	2017-07-06	2017-03-07
228798	Influenza - Avian	H5N8 HPAI	Africa	Middle Africa	Democratic Republic of the Congo	Orientale	Mukashi	2.0152	30.9236	WOAH (former OIE)	Confirmed	Domestic	Unspecified Bird	2017-07-06	30/06/2017
228435	Influenza - Avian	H5N1 HPAI	Africa	Northern Africa	Egypt	Shrkia	Wans	30.5871	31.5813	National authorities	Confirmed	Domestic	Chicken	2017-06-06	2017-07-06
228436	Influenza - Avian	H5N1 HPAI	Africa	Northern Africa	Egypt	Suhag	Maragha	26.6722	31.5896	National authorities	Confirmed	Domestic	Chicken	2017-06-06	2017-08-06
228797	Influenza - Avian	H5N8 HPAI	Africa	Middle Africa	Democratic Republic of the Congo	Orientale	Wikidi	2.2904	30.7983	WOAH (former OIE)	Confirmed	Domestic	Unspecified Bird	2017-06-06	30/06/2017
228433	Influenza - Avian	H5N1 HPAI	Africa	Northern Africa	Egypt	Giza	Kirdasa	30.0518	31.1343	National authorities	Confirmed	Domestic	Duck	2017-05-06	2017-06-06
228434	Influenza - Avian	H5N1 HPAI	Africa	Northern Africa	Egypt	Kalyoubia	Bandr Banha	30.4525	31.2011	National authorities	Confirmed	Domestic	Turkey	2017-05-06	2017-06-06
228437	Influenza - Avian	H5N1 HPAI	Africa	Northern Africa	Egypt	Suhag	Hai gharb	26.5485	31.6594	National authorities	Confirmed	Domestic	Duck	2017-05-06	2017-08-06
228796	Influenza - Avian	H5N8 HPAI	Africa	Middle Africa	Democratic Republic of the Congo	Orientale	Djupalitho	2.1153	30.9238	WOAH (former OIE)	Confirmed	Domestic	Unspecified Bird	2017-05-06	30/06/2017
228432	Influenza - Avian	H5N1 HPAI	Africa	Northern Africa	Egypt	Ismailia	Aboswear	30.4261	32.1833	National authorities	Confirmed	Domestic	Chicken	2017-04-06	2017-05-06
228502	Influenza - Avian	H5N8 HPAI	Africa	Middle Africa	Democratic Republic of the Congo	Orientale	Mandje	1.4386	30.1467	WOAH (former OIE)	Confirmed	Domestic	Unspecified Bird	2017-03-06	14/06/2017
228792	Influenza - Avian	H5N8 HPAI	Africa	Middle Africa	Democratic Republic of the Congo	Orientale	Kalingwa	2.2152	30.9737	WOAH (former OIE)	Confirmed	Domestic	Unspecified Bird	2017-03-06	30/06/2017
228793	Influenza - Avian	H5N8 HPAI	Africa	Middle Africa	Democratic Republic of the Congo	Orientale	Kisindja	2.1652	30.9736	WOAH (former OIE)	Confirmed	Domestic	Unspecified Bird	2017-03-06	30/06/2017
228794	Influenza - Avian	H5N8 HPAI	Africa	Middle Africa	Democratic Republic of the Congo	Orientale	Tabeta	2.2152	30.9237	WOAH (former OIE)	Confirmed	Domestic	Unspecified Bird	2017-03-06	30/06/2017
228795	Influenza - Avian	H5N8 HPAI	Africa	Middle Africa	Democratic Republic of the Congo	Orientale	Camp Lendu	2.0904	30.8985	WOAH (former OIE)	Confirmed	Domestic	Unspecified Bird	2017-03-06	30/06/2017
228429	Influenza - Avian	H5N1 HPAI	Africa	Northern Africa	Egypt	Cairo	Kafr Elwe	29.8538	31.3278	National authorities	Confirmed	Domestic	Duck	2017-02-06	2017-02-06
228430	Influenza - Avian	H5N1 HPAI	Africa	Northern Africa	Egypt	Cairo	Mataria	30.1278	31.3039	National authorities	Confirmed	Domestic	Duck	2017-01-06	2017-02-06
228431	Influenza - Avian	H5N1 HPAI	Africa	Northern Africa	Egypt	Shrkia	Ebn Elaas	30.8366	31.6746	National authorities	Confirmed	Domestic	Duck	2017-01-06	2017-04-06
228791	Influenza - Avian	H5N8 HPAI	Africa	Middle Africa	Democratic Republic of the Congo	Orientale	Ubongwa	2.1153	30.9236	WOAH (former OIE)	Confirmed	Domestic	Unspecified Bird	2017-01-06	30/06/2017
228428	Influenza - Avian	H5N1 HPAI	Africa	Northern Africa	Egypt	Menia	Mensafes	27.9422	30.7759	National authorities	Confirmed	Domestic	Chicken	31/05/2017	2017-01-06
228115	Influenza - Avian	H5N1 HPAI	Africa	Western Africa	Nigeria	Kano	D/Kudu	11.8682	8.2715	WOAH (former OIE)	Confirmed	Domestic	Chicken	29/05/2017	2017-02-06
228114	Influenza - Avian	H5N1 HPAI	Africa	Western Africa	Nigeria	Kaduna	Igabi	10.1873	7.6087	WOAH (former OIE)	Confirmed	Domestic	Chicken	28/05/2017	2017-02-06
228425	Influenza - Avian	H5N1 HPAI	Africa	Northern Africa	Egypt	Menia	Sheha	28.6406	30.8077	National authorities	Confirmed	Domestic	Chicken	26/05/2017	27/05/2017
228426	Influenza - Avian	H5N1 HPAI	Africa	Northern Africa	Egypt	Menia	Beni mazar	28.5155	30.7481	National authorities	Confirmed	Domestic	Chicken	26/05/2017	27/05/2017
228427	Influenza - Avian	H5N1 HPAI	Africa	Northern Africa	Egypt	Shrkia	Belbis	30.4075	31.5311	National authorities	Confirmed	Domestic	Chicken	25/05/2017	28/05/2017
228422	Influenza - Avian	H5N1 HPAI	Africa	Northern Africa	Egypt	Ismailia	Elnasr	30.7396	32.249	National authorities	Confirmed	Domestic	Turkey	24/05/2017	24/05/2017
228479	Influenza - Avian	H7 LPAI	Africa	Northern Africa	Libya	Al Fatah	Frzoga	32.4867	20.8338	WOAH (former OIE)	Confirmed	Domestic	Unspecified Bird	24/05/2017	13/06/2017
228421	Influenza - Avian	H5N1 HPAI	Africa	Northern Africa	Egypt	Fayoum	El Soufy	29.2996	30.8921	National authorities	Confirmed	Domestic	Chicken	23/05/2017	24/05/2017
228423	Influenza - Avian	H5N1 HPAI	Africa	Northern Africa	Egypt	Gharbia	Nahtay	30.7276	31.2157	National authorities	Confirmed	Domestic	Chicken	23/05/2017	25/05/2017
228499	Influenza - Avian	H5N8 HPAI	Africa	Middle Africa	Democratic Republic of the Congo	Orientale	Muguma	2.1405	30.9486	WOAH (former OIE)	Confirmed	Domestic	Unspecified Bird	23/05/2017	14/06/2017
228500	Influenza - Avian	H5N8 HPAI	Africa	Middle Africa	Democratic Republic of the Congo	Orientale	Kwero	2.2405	30.6982	WOAH (former OIE)	Confirmed	Domestic	Unspecified Bird	23/05/2017	14/06/2017
228501	Influenza - Avian	H5N8 HPAI	Africa	Middle Africa	Democratic Republic of the Congo	Orientale	Umvodu 2	2.2654	30.8236	WOAH (former OIE)	Confirmed	Domestic	Unspecified Bird	23/05/2017	14/06/2017
228424	Influenza - Avian	H5N1 HPAI	Africa	Northern Africa	Egypt	Suhag	Awlad Nossier	26.5485	31.6594	National authorities	Confirmed	Domestic	Chicken	22/05/2017	25/05/2017
228419	Influenza - Avian	H5N1 HPAI	Africa	Northern Africa	Egypt	Behera	El Sadaka	31.129	30.1074	National authorities	Confirmed	Domestic	Duck	21/05/2017	22/05/2017
228420	Influenza - Avian	H5N1 HPAI	Africa	Northern Africa	Egypt	Ismailia	Aboswear	30.4261	32.1833	National authorities	Confirmed	Domestic	Duck	21/05/2017	22/05/2017
228498	Influenza - Avian	H5N8 HPAI	Africa	Middle Africa	Democratic Republic of the Congo	Orientale	Kasenyi	1.4249	30.3324	WOAH (former OIE)	Confirmed	Domestic	Unspecified Bird	21/05/2017	14/06/2017
228496	Influenza - Avian	H5N8 HPAI	Africa	Middle Africa	Democratic Republic of the Congo	Orientale	CitÃ© Angomoko	2.1904	30.7983	WOAH (former OIE)	Confirmed	Domestic	Unspecified Bird	20/05/2017	14/06/2017
228497	Influenza - Avian	H5N8 HPAI	Africa	Middle Africa	Democratic Republic of the Congo	Orientale	Umvodu 1	2.2905	30.6982	WOAH (former OIE)	Confirmed	Domestic	Unspecified Bird	20/05/2017	14/06/2017
228493	Influenza - Avian	H5N8 HPAI	Africa	Middle Africa	Democratic Republic of the Congo	Orientale	Kolokoto	2.1152	30.9737	WOAH (former OIE)	Confirmed	Domestic	Unspecified Bird	19/05/2017	14/06/2017
228494	Influenza - Avian	H5N8 HPAI	Africa	Middle Africa	Democratic Republic of the Congo	Orientale	Pongo 1	2.1401	30.8985	WOAH (former OIE)	Confirmed	Domestic	Unspecified Bird	19/05/2017	14/06/2017
228495	Influenza - Avian	H5N8 HPAI	Africa	Middle Africa	Democratic Republic of the Congo	Orientale	Mahagi-port	2.1401	30.9988	WOAH (former OIE)	Confirmed	Domestic	Unspecified Bird	19/05/2017	14/06/2017
229381	Influenza - Avian	H5N8 HPAI	Africa	Middle Africa	Democratic Republic of the Congo	Orientale	Kolokoto	2.1152	30.9737	WOAH (former OIE)	Confirmed	Domestic	Unspecified Bird	19/05/2017	19/07/2017
228042	Influenza - Avian	H5N8 HPAI	Africa	Eastern Africa	Zimbabwe	Mashonaland East	LANARK	-18.0913	30.9216	WOAH (former OIE)	Confirmed	Domestic	Chicken	17/05/2017	2017-01-06
228492	Influenza - Avian	H5N8 HPAI	Africa	Middle Africa	Democratic Republic of the Congo	Orientale	Anguza Pajulu	2.1652	30.9236	WOAH (former OIE)	Confirmed	Domestic	Unspecified Bird	17/05/2017	14/06/2017
228448	Influenza - Avian	H5N8 HPAI	Africa	Northern Africa	Egypt	Menia	Menia	28.1005	30.641	National authorities	Confirmed	Domestic	Duck	16/05/2017	17/05/2017
228514	Influenza - Avian	H5N1 HPAI	Africa	Western Africa	Nigeria	Adamawa	Yola	9.2177	12.446	WOAH (former OIE)	Confirmed	Domestic	Chicken	15/05/2017	15/06/2017
227934	Influenza - Avian	H7 LPAI	Africa	Northern Africa	Libya	Yafran (yefren)	Alsabta	32.0298	12.5729	WOAH (former OIE)	Confirmed	Domestic	Unspecified Bird	2017-08-05	19/05/2017
227397	Influenza - Avian	H5N1 HPAI	Africa	Northern Africa	Egypt	Luxor	Mahreq	25.6825	32.6318	National authorities	Confirmed	Domestic	Chicken	2017-05-05	2017-06-05
227398	Influenza - Avian	H5N1 HPAI	Africa	Northern Africa	Egypt	Cairo	Elwe	29.8538	31.3278	National authorities	Confirmed	Domestic	Chicken	2017-05-05	2017-06-05
227399	Influenza - Avian	H5N1 HPAI	Africa	Northern Africa	Egypt	Menia	Halal	28.1005	30.641	National authorities	Confirmed	Domestic	Chicken	2017-05-05	2017-06-05
227393	Influenza - Avian	H5N1 HPAI	Africa	Northern Africa	Egypt	Luxor	Mahreg	25.6825	32.6318	National authorities	Confirmed	Domestic	Chicken	2017-04-05	2017-04-05
227395	Influenza - Avian	H5N1 HPAI	Africa	Northern Africa	Egypt	Dakahlia	Sanadoub	31.0532	31.4671	National authorities	Confirmed	Domestic	Chicken	2017-04-05	2017-04-05
227396	Influenza - Avian	H5N1 HPAI	Africa	Northern Africa	Egypt	Cairo	Mataria	30.1278	31.3039	National authorities	Confirmed	Domestic	Chicken	2017-04-05	2017-05-05
228446	Influenza - Avian	H5N8 HPAI	Africa	Northern Africa	Egypt	Luxor	Mahreg	25.6825	32.6318	National authorities	Confirmed	Domestic	Chicken	2017-04-05	2017-04-05
227392	Influenza - Avian	H5N1 HPAI	Africa	Northern Africa	Egypt	Ismailia	Abufadel	30.3651	32.3214	National authorities	Confirmed	Domestic	Duck	2017-02-05	2017-03-05
227394	Influenza - Avian	H5N1 HPAI	Africa	Northern Africa	Egypt	Qena	Hoo	26.0676	32.2894	National authorities	Confirmed	Domestic	Chicken	2017-02-05	2017-04-05
228447	Influenza - Avian	H5N8 HPAI	Africa	Northern Africa	Egypt	Qena	Hoo	26.0676	32.2894	National authorities	Confirmed	Domestic	Chicken	2017-02-05	2017-04-05
227603	Influenza - Avian	H9N2 LPAI	Africa	Western Africa	Senegal	Thies	Thies	14.7292	-16.8578	FAO Field Officer	Confirmed	Domestic	Chicken	30/04/2017	2017-10-05
227389	Influenza - Avian	H5N1 HPAI	Africa	Northern Africa	Egypt	Menia	Elsant	28.5155	30.7481	National authorities	Confirmed	Domestic	Duck	28/04/2017	29/04/2017
227390	Influenza - Avian	H5N1 HPAI	Africa	Northern Africa	Egypt	Menia	Bani Mazar	28.5155	30.7481	National authorities	Confirmed	Domestic	Goose	28/04/2017	29/04/2017
227385	Influenza - Avian	H5N1 HPAI	Africa	Northern Africa	Egypt	Shrkia	Belbies	30.4075	31.5311	National authorities	Confirmed	Domestic	Turkey	27/04/2017	27/04/2017
227388	Influenza - Avian	H5N1 HPAI	Africa	Northern Africa	Egypt	Luxor	Elmor	25.6825	32.6318	National authorities	Confirmed	Domestic	Duck	27/04/2017	29/04/2017
227391	Influenza - Avian	H5N1 HPAI	Africa	Northern Africa	Egypt	Shrkia	Malams	30.5073	31.3691	National authorities	Confirmed	Domestic	Turkey	27/04/2017	30/04/2017
227384	Influenza - Avian	H5N1 HPAI	Africa	Northern Africa	Egypt	Ismailia	Elnasr	30.7396	32.249	National authorities	Confirmed	Domestic	Chicken	26/04/2017	26/04/2017
227387	Influenza - Avian	H5N1 HPAI	Africa	Northern Africa	Egypt	Suhag	Maragha	26.6722	31.5896	National authorities	Confirmed	Domestic	Chicken	26/04/2017	27/04/2017
227604	Influenza - Avian	H5N8 HPAI	Africa	Middle Africa	Democratic Republic of the Congo	Orientale	KafÃ© Djugu Territory	1.55926	30.5594	National authorities	Confirmed	Domestic	Unspecified Bird	25/04/2017	2017-07-05
228013	Influenza - Avian	H5N8 HPAI	Africa	Middle Africa	Democratic Republic of the Congo	Orientale	JOO Djugu Territory	1.59938	30.6072	National authorities	Confirmed	Domestic	Unspecified Bird	25/04/2017	2017-07-05
228014	Influenza - Avian	H5N8 HPAI	Africa	Middle Africa	Democratic Republic of the Congo	Orientale	Tchomia Djugu Territory	1.45578	30.485	National authorities	Confirmed	Domestic	Unspecified Bird	25/04/2017	2017-07-05
227383	Influenza - Avian	H5N1 HPAI	Africa	Northern Africa	Egypt	Shrkia	Azazia	30.7493	31.8961	National authorities	Confirmed	Domestic	Duck	24/04/2017	25/04/2017
227386	Influenza - Avian	H5N1 HPAI	Africa	Northern Africa	Egypt	Suhag	Gharb	26.5485	31.6594	National authorities	Confirmed	Domestic	Chicken	24/04/2017	27/04/2017
227382	Influenza - Avian	H5N1 HPAI	Africa	Northern Africa	Egypt	Ismailia	Abusour	30.4261	32.1833	National authorities	Confirmed	Domestic	Duck	23/04/2017	24/04/2017
226738	Influenza - Avian	H5N1 HPAI	Africa	Northern Africa	Egypt	Cairo	Mataria	30.1278	31.3039	National authorities	Confirmed	Domestic	Duck	20/04/2017	21/04/2017
226737	Influenza - Avian	H5N1 HPAI	Africa	Northern Africa	Egypt	Kafr El-Shikh	Shaga	31.0853	30.8173	National authorities	Confirmed	Domestic	Duck	19/04/2017	20/04/2017
228445	Influenza - Avian	H5N8 HPAI	Africa	Northern Africa	Egypt	Qena	elyasenya	26.1404	32.4435	National authorities	Confirmed	Domestic	Chicken	19/04/2017	20/04/2017
226736	Influenza - Avian	H5N1 HPAI	Africa	Northern Africa	Egypt	Shrkia	Monagat	30.9237	32.0061	National authorities	Confirmed	Domestic	Duck	18/04/2017	19/04/2017
227401	Influenza - Avian	H5N8 HPAI	Africa	Northern Africa	Egypt	Shrkia	Mongat	30.9237	32.0061	National authorities	Confirmed	Domestic	Duck	18/04/2017	20/04/2017
226735	Influenza - Avian	H5N1 HPAI	Africa	Northern Africa	Egypt	Kafr El-Shikh	Elgerira	31.3653	30.5512	National authorities	Confirmed	Domestic	Duck	17/04/2017	18/04/2017
227400	Influenza - Avian	H5N8 HPAI	Africa	Northern Africa	Egypt	Kafr El-Shikh	Gezera	31.3653	30.5512	National authorities	Confirmed	Domestic	Duck	17/04/2017	19/04/2017
226754	Influenza - Avian	H5N8 HPAI	Africa	Northern Africa	Egypt	New Valley	Wali Shiekh	25.5	29.0833	National authorities	Confirmed	Domestic	Duck	16/04/2017	19/04/2017
226732	Influenza - Avian	H5N1 HPAI	Africa	Northern Africa	Egypt	Menia	Bani Mazar	28.5155	30.7481	National authorities	Confirmed	Domestic	Duck	14/04/2017	15/04/2017
226730	Influenza - Avian	H5N1 HPAI	Africa	Northern Africa	Egypt	Dakahlia	Salahat	31.0242	31.6483	National authorities	Confirmed	Domestic	Chicken	13/04/2017	14/04/2017
226733	Influenza - Avian	H5N1 HPAI	Africa	Northern Africa	Egypt	Shrkia	Glefnia	30.4075	31.5311	National authorities	Confirmed	Domestic	Duck	13/04/2017	15/04/2017
226734	Influenza - Avian	H5N1 HPAI	Africa	Northern Africa	Egypt	Shrkia	Belbies	30.4075	31.5311	National authorities	Confirmed	Domestic	Turkey	13/04/2017	15/04/2017
226729	Influenza - Avian	H5N1 HPAI	Africa	Northern Africa	Egypt	Ismailia	Kantra Gharab	30.7396	32.249	National authorities	Confirmed	Domestic	Turkey	2017-12-04	13/04/2017
226731	Influenza - Avian	H5N1 HPAI	Africa	Northern Africa	Egypt	Ismailia	Maskhouta	30.4261	32.1833	National authorities	Confirmed	Domestic	Chicken	2017-12-04	14/04/2017
227403	Influenza - Avian	H5N8 HPAI	Africa	Northern Africa	Egypt	Suhag	Sohag	26.5485	31.6594	National authorities	Confirmed	Domestic	Chicken	2017-12-04	14/04/2017
226725	Influenza - Avian	H5N1 HPAI	Africa	Northern Africa	Egypt	Suhag	Sohag	26.5485	31.6594	National authorities	Confirmed	Domestic	Chicken	2017-11-04	2017-12-04
226726	Influenza - Avian	H5N1 HPAI	Africa	Northern Africa	Egypt	Suhag	Maragha	26.6722	31.5896	National authorities	Confirmed	Domestic	Duck	2017-11-04	2017-12-04
226727	Influenza - Avian	H5N1 HPAI	Africa	Northern Africa	Egypt	Behera	Koshk	31.197	30.489	National authorities	Confirmed	Domestic	Duck	2017-11-04	2017-12-04
226728	Influenza - Avian	H5N1 HPAI	Africa	Northern Africa	Egypt	Kafr El-Shikh	Nasra	31.2002	31.0161	National authorities	Confirmed	Domestic	Duck	2017-11-04	2017-12-04
226722	Influenza - Avian	H5N1 HPAI	Africa	Northern Africa	Egypt	Kalyoubia	Banha market	30.4525	31.2011	National authorities	Confirmed	Domestic	Turkey	2017-10-04	2017-11-04
226724	Influenza - Avian	H5N1 HPAI	Africa	Northern Africa	Egypt	Menia	Habashe	28.1005	30.641	National authorities	Confirmed	Domestic	Chicken	2017-10-04	2017-12-04
226723	Influenza - Avian	H5N1 HPAI	Africa	Northern Africa	Egypt	Ismailia	Abusier	30.4261	32.1833	National authorities	Confirmed	Domestic	Duck	2017-09-04	2017-11-04
227644	Influenza - Avian	H5N1 HPAI	Africa	Northern Africa	Egypt	Cairo	Marg	30.1558	31.3462	WHO	Confirmed			2017-09-04	2017-09-05	1
226719	Influenza - Avian	H5N1 HPAI	Africa	Northern Africa	Egypt	Suhag	Eissaia shark	26.5497	31.7159	National authorities	Confirmed	Domestic	Chicken	2017-07-04	2017-08-04
226712	Influenza - Avian	H5N1 HPAI	Africa	Northern Africa	Egypt	Cairo	Marg	30.1558	31.3462	National authorities	Confirmed	Domestic	Duck	2017-06-04	2017-07-04
226713	Influenza - Avian	H5N1 HPAI	Africa	Northern Africa	Egypt	Kalyoubia	Kfr Ramada	30.207	31.2142	National authorities	Confirmed	Domestic	Goose	2017-06-04	2017-07-04
226714	Influenza - Avian	H5N1 HPAI	Africa	Northern Africa	Egypt	Menia	Mahras	27.7749	30.8132	National authorities	Confirmed	Domestic	Chicken	2017-06-04	2017-07-04
226715	Influenza - Avian	H5N1 HPAI	Africa	Northern Africa	Egypt	Giza	Azizia	29.8243	31.2585	National authorities	Confirmed	Domestic	Duck	2017-06-04	2017-07-04
226716	Influenza - Avian	H5N1 HPAI	Africa	Northern Africa	Egypt	Cairo	Mataria	30.0415	31.2602	National authorities	Confirmed	Domestic	Chicken	2017-06-04	2017-07-04
226717	Influenza - Avian	H5N1 HPAI	Africa	Northern Africa	Egypt	Gharbia	Berma	30.8093	30.932	National authorities	Confirmed	Domestic	Duck	2017-06-04	2017-08-04
226718	Influenza - Avian	H5N1 HPAI	Africa	Northern Africa	Egypt	Gharbia	Berma	30.8093	30.932	National authorities	Confirmed	Domestic	Duck	2017-06-04	2017-08-04
226745	Influenza - Avian	H5N8 HPAI	Africa	Northern Africa	Egypt	Kalyoubia	Romat	30.207	31.2142	National authorities	Confirmed	Domestic	Goose	2017-06-04	2017-09-04
226746	Influenza - Avian	H5N8 HPAI	Africa	Northern Africa	Egypt	Cairo	Marag	30.1558	31.3462	National authorities	Confirmed	Domestic	Duck	2017-06-04	2017-09-04
226747	Influenza - Avian	H5N8 HPAI	Africa	Northern Africa	Egypt	Menia	Elkmar Saft	28.1005	30.641	National authorities	Confirmed	Domestic	Chicken	2017-06-04	2017-09-04
226750	Influenza - Avian	H5N8 HPAI	Africa	Northern Africa	Egypt	Gharbia	Gharib	30.7276	31.2157	National authorities	Confirmed	Domestic	Duck	2017-06-04	2017-09-04
226751	Influenza - Avian	H5N8 HPAI	Africa	Northern Africa	Egypt	Menia	Menia	28.1005	30.641	National authorities	Confirmed	Domestic	Duck	2017-06-04	2017-09-04
226752	Influenza - Avian	H5N8 HPAI	Africa	Northern Africa	Egypt	Menia	Saidia	28.6406	30.8077	National authorities	Confirmed	Domestic	Chicken	2017-06-04	2017-09-04
226753	Influenza - Avian	H5N8 HPAI	Africa	Northern Africa	Egypt	Menia	Telkam	28.2828	30.6366	National authorities	Confirmed	Domestic	Chicken	2017-06-04	2017-09-04
226253	Influenza - Avian	H5N1 HPAI	Africa	Western Africa	Nigeria	Plateau	Toro	9.05301	10.1694	WOAH (former OIE)	Confirmed	Domestic	Chicken	2017-05-04	2017-10-04
226711	Influenza - Avian	H5N1 HPAI	Africa	Northern Africa	Egypt	Luxor	Monshaat	25.6825	32.6318	National authorities	Confirmed	Domestic	Chicken	2017-05-04	2017-07-04
226749	Influenza - Avian	H5N8 HPAI	Africa	Northern Africa	Egypt	Cairo	Mohndessen	29.8538	31.3278	National authorities	Confirmed	Domestic	Duck	2017-05-04	2017-08-04
227402	Influenza - Avian	H5N8 HPAI	Africa	Northern Africa	Egypt	Luxor	Luxor	25.6825	32.6318	National authorities	Confirmed	Domestic	Chicken	2017-05-04	2017-07-04
227402	Influenza - Avian	H5N8 HPAI	Africa	Northern Africa	Egypt	Luxor	Luxor	25.6825	32.6318	National authorities	Confirmed	Domestic	Duck	2017-05-04	2017-07-04
227402	Influenza - Avian	H5N8 HPAI	Africa	Northern Africa	Egypt	Luxor	Luxor	25.6825	32.6318	National authorities	Confirmed	Domestic	Turkey	2017-05-04	2017-07-04
227402	Influenza - Avian	H5N8 HPAI	Africa	Northern Africa	Egypt	Luxor	Luxor	25.6825	32.6318	National authorities	Confirmed	Domestic	Unspecified Bird	2017-05-04	2017-07-04
226710	Influenza - Avian	H5N1 HPAI	Africa	Northern Africa	Egypt	Menia	Atnia	28.6406	30.8077	National authorities	Confirmed	Domestic	Goose	2017-04-04	2017-05-04
226720	Influenza - Avian	H5N1 HPAI	Africa	Northern Africa	Egypt	Beni Suef	Nazliet Saed	28.9505	30.8658	National authorities	Confirmed	Domestic	Duck	2017-04-04	2017-07-04
226721	Influenza - Avian	H5N1 HPAI	Africa	Northern Africa	Egypt	Fayoum	Etsa	29.2084	30.7673	National authorities	Confirmed	Domestic	Duck	2017-04-04	2017-07-04
226707	Influenza - Avian	H5N1 HPAI	Africa	Northern Africa	Egypt	Gharbia	Saft Torab	31.0174	31.1304	National authorities	Confirmed	Domestic	Chicken	2017-03-04	2017-04-04
226708	Influenza - Avian	H5N1 HPAI	Africa	Northern Africa	Egypt	Gharbia	Abuelgr	30.8063	30.8334	National authorities	Confirmed	Domestic	Duck	2017-03-04	2017-04-04
226709	Influenza - Avian	H5N1 HPAI	Africa	Northern Africa	Egypt	Ismailia	Fayed	30.3651	32.3214	National authorities	Confirmed	Domestic	Chicken	2017-03-04	2017-04-04
226748	Influenza - Avian	H5N8 HPAI	Africa	Northern Africa	Egypt	Cairo	Ein Shams	30.1227	31.3301	National authorities	Confirmed	Domestic	Goose	2017-03-04	2017-06-04
226252	Influenza - Avian	H5N1 HPAI	Africa	Western Africa	Nigeria	Plateau	Toro	9.02005	10.1586	WOAH (former OIE)	Confirmed	Domestic	Chicken	2017-02-04	2017-10-04
225913	Influenza - Avian	H5N1 HPAI	Africa	Western Africa	Nigeria	Bauchi	Toro	10.1143	9.0678	WOAH (former OIE)	Confirmed	Domestic	Chicken	2017-01-04	2017-04-04
225912	Influenza - Avian	H5N1 HPAI	Africa	Western Africa	Nigeria	Bauchi	Toro	10.1435	9.0679	WOAH (former OIE)	Confirmed	Domestic	Chicken	31/03/2017	2017-04-04
226059	Influenza - Avian	H5N1 HPAI	Africa	Northern Africa	Egypt	Dakahlia	Khorab	30.8827	31.5125	National authorities	Confirmed	Domestic	Chicken	30/03/2017	31/03/2017
226705	Influenza - Avian	H5N1 HPAI	Africa	Northern Africa	Egypt	Dakahlia	Kafr Ghorab	30.8827	31.5125	National authorities	Confirmed	Domestic	Chicken	30/03/2017	31/03/2017
226706	Influenza - Avian	H5N1 HPAI	Africa	Northern Africa	Egypt	Ismailia	Kasfreet	30.3651	32.3214	National authorities	Confirmed	Domestic	Duck	30/03/2017	31/03/2017
226057	Influenza - Avian	H5N1 HPAI	Africa	Northern Africa	Egypt	Shrkia	Sagene	30.7326	31.6896	National authorities	Confirmed	Domestic	Duck	28/03/2017	29/03/2017
226056	Influenza - Avian	H5N1 HPAI	Africa	Northern Africa	Egypt	Giza	Wardan	30.1203	31.1729	National authorities	Confirmed	Domestic	Chicken	27/03/2017	28/03/2017
226058	Influenza - Avian	H5N1 HPAI	Africa	Northern Africa	Egypt	Kafr El-Shikh	New Ezba	31.2002	31.0161	National authorities	Confirmed	Domestic	Chicken	27/03/2017	29/03/2017
225768	Influenza - Avian	H5N1 HPAI	Africa	Western Africa	Nigeria	Bauchi	Narabi	10.1096	9.034	WOAH (former OIE)	Confirmed	Domestic	Chicken	24/03/2017	29/03/2017
225769	Influenza - Avian	H5N1 HPAI	Africa	Western Africa	Nigeria	Bauchi	Narabi	10.0899	9.053	WOAH (former OIE)	Confirmed	Domestic	Chicken	24/03/2017	29/03/2017
226052	Influenza - Avian	H5N1 HPAI	Africa	Northern Africa	Egypt	Giza	Elnakhl	29.8243	31.2585	National authorities	Confirmed	Domestic	Duck	23/03/2017	24/03/2017
226053	Influenza - Avian	H5N1 HPAI	Africa	Northern Africa	Egypt	Cairo	Kamel Moustafa	29.8538	31.3278	National authorities	Confirmed	Domestic	Chicken	23/03/2017	24/03/2017
226054	Influenza - Avian	H5N1 HPAI	Africa	Northern Africa	Egypt	Luxor	Akaltia	25.6825	32.6318	National authorities	Confirmed	Domestic	Duck	23/03/2017	24/03/2017
226055	Influenza - Avian	H5N1 HPAI	Africa	Northern Africa	Egypt	Shrkia	Belbies Market	30.4075	31.5311	National authorities	Confirmed	Domestic	Duck	23/03/2017	25/03/2017
226741	Influenza - Avian	H5N8 HPAI	Africa	Northern Africa	Egypt	Cairo	Kamal Sediki	29.8538	31.3278	National authorities	Confirmed	Domestic	Chicken	23/03/2017	26/03/2017
228444	Influenza - Avian	H5N8 HPAI	Africa	Northern Africa	Egypt	Luxor	Akaltia	25.6825	32.6318	National authorities	Confirmed	Domestic	Duck	23/03/2017	24/03/2017
226048	Influenza - Avian	H5N1 HPAI	Africa	Northern Africa	Egypt	Suhag	Aoulad nossier	26.5485	31.6594	National authorities	Confirmed	Domestic	Duck	22/03/2017	24/03/2017
226048	Influenza - Avian	H5N1 HPAI	Africa	Northern Africa	Egypt	Suhag	Aoulad nossier	26.5485	31.6594	National authorities	Confirmed	Domestic	Turkey	22/03/2017	24/03/2017
226048	Influenza - Avian	H5N1 HPAI	Africa	Northern Africa	Egypt	Suhag	Aoulad nossier	26.5485	31.6594	National authorities	Confirmed	Domestic	Unspecified Bird	22/03/2017	24/03/2017
226049	Influenza - Avian	H5N1 HPAI	Africa	Northern Africa	Egypt	Suhag	Maragha	26.6722	31.5896	National authorities	Confirmed	Domestic	Chicken	22/03/2017	24/03/2017
226050	Influenza - Avian	H5N1 HPAI	Africa	Northern Africa	Egypt	Aswan	Deian	24.522	33.0102	National authorities	Confirmed	Domestic	Chicken	22/03/2017	24/03/2017
226050	Influenza - Avian	H5N1 HPAI	Africa	Northern Africa	Egypt	Aswan	Deian	24.522	33.0102	National authorities	Confirmed	Domestic	Duck	22/03/2017	24/03/2017
226050	Influenza - Avian	H5N1 HPAI	Africa	Northern Africa	Egypt	Aswan	Deian	24.522	33.0102	National authorities	Confirmed	Domestic	Turkey	22/03/2017	24/03/2017
226050	Influenza - Avian	H5N1 HPAI	Africa	Northern Africa	Egypt	Aswan	Deian	24.522	33.0102	National authorities	Confirmed	Domestic	Unspecified Bird	22/03/2017	24/03/2017
226051	Influenza - Avian	H5N1 HPAI	Africa	Northern Africa	Egypt	Kafr El-Shikh	Masharka	31.364	30.7434	National authorities	Confirmed	Domestic	Chicken	22/03/2017	24/03/2017
226051	Influenza - Avian	H5N1 HPAI	Africa	Northern Africa	Egypt	Kafr El-Shikh	Masharka	31.364	30.7434	National authorities	Confirmed	Domestic	Duck	22/03/2017	24/03/2017
226051	Influenza - Avian	H5N1 HPAI	Africa	Northern Africa	Egypt	Kafr El-Shikh	Masharka	31.364	30.7434	National authorities	Confirmed	Domestic	Goose	22/03/2017	24/03/2017
226051	Influenza - Avian	H5N1 HPAI	Africa	Northern Africa	Egypt	Kafr El-Shikh	Masharka	31.364	30.7434	National authorities	Confirmed	Domestic	Unspecified Bird	22/03/2017	24/03/2017
228441	Influenza - Avian	H5N8 HPAI	Africa	Northern Africa	Egypt	Suhag	Aoulad nossier	26.5485	31.6594	National authorities	Confirmed	Domestic	Duck	22/03/2017	24/03/2017
228442	Influenza - Avian	H5N8 HPAI	Africa	Northern Africa	Egypt	Suhag	Maragha	26.6722	31.5896	National authorities	Confirmed	Domestic	Chicken	22/03/2017	24/03/2017
228443	Influenza - Avian	H5N8 HPAI	Africa	Northern Africa	Egypt	Aswan	Deian	24.522	33.0102	National authorities	Confirmed	Domestic	Chicken	22/03/2017	24/03/2017
226043	Influenza - Avian	H5N1 HPAI	Africa	Northern Africa	Egypt	Beni Suef	Arab Marekt	29.092	31.0744	National authorities	Confirmed	Domestic	Chicken	21/03/2017	23/03/2017
226044	Influenza - Avian	H5N1 HPAI	Africa	Northern Africa	Egypt	Menia	Menia Market	28.1005	30.641	National authorities	Confirmed	Domestic	Duck	21/03/2017	23/03/2017
226045	Influenza - Avian	H5N1 HPAI	Africa	Northern Africa	Egypt	Giza	Monieb Market	29.8243	31.2585	National authorities	Confirmed	Domestic	Duck	21/03/2017	23/03/2017
226046	Influenza - Avian	H5N1 HPAI	Africa	Northern Africa	Egypt	Gharbia	Abu Alaam	30.7732	31.1188	National authorities	Confirmed	Domestic	Chicken	21/03/2017	23/03/2017
226047	Influenza - Avian	H5N1 HPAI	Africa	Northern Africa	Egypt	Giza	Elshieme	29.8243	31.2585	National authorities	Confirmed	Domestic	Duck	21/03/2017	23/03/2017
226739	Influenza - Avian	H5N8 HPAI	Africa	Northern Africa	Egypt	Giza	Monieb Market	29.5639	31.2511	National authorities	Confirmed	Domestic	Duck	21/03/2017	24/03/2017
226740	Influenza - Avian	H5N8 HPAI	Africa	Northern Africa	Egypt	Menia	Menia Market	28.1005	30.641	National authorities	Confirmed	Domestic	Duck	21/03/2017	24/03/2017
226040	Influenza - Avian	H5N1 HPAI	Africa	Northern Africa	Egypt	Giza	Kirdasa	30.0518	31.1343	National authorities	Confirmed	Domestic	Duck	20/03/2017	22/03/2017
226041	Influenza - Avian	H5N1 HPAI	Africa	Northern Africa	Egypt	Kalyoubia	Shebien	30.2962	31.3069	National authorities	Confirmed	Domestic	Chicken	20/03/2017	22/03/2017
226042	Influenza - Avian	H5N1 HPAI	Africa	Northern Africa	Egypt	Kalyoubia	Banah Market	30.4525	31.2011	National authorities	Confirmed	Domestic	Chicken	20/03/2017	22/03/2017
226743	Influenza - Avian	H5N8 HPAI	Africa	Northern Africa	Egypt	Giza	Kirdasa	30.0518	31.1343	National authorities	Confirmed	Domestic	Duck	20/03/2017	23/03/2017
226744	Influenza - Avian	H5N8 HPAI	Africa	Northern Africa	Egypt	Kalyoubia	Shieben	30.2962	31.3069	National authorities	Confirmed	Domestic	Chicken	20/03/2017	23/03/2017
225655	Influenza - Avian	H5N1 HPAI	Africa	Western Africa	Nigeria	Bauchi	Narabi	10.1146	9.0822	WOAH (former OIE)	Confirmed	Domestic	Chicken	19/03/2017	20/03/2017
225292	Influenza - Avian	H5N1 HPAI	Africa	Northern Africa	Egypt	Qena	abassa	25.8602	32.7869	National authorities	Confirmed	Domestic	Duck	16/03/2017	17/03/2017
225293	Influenza - Avian	H5N1 HPAI	Africa	Northern Africa	Egypt	Qena	kheram	25.8602	32.7869	National authorities	Confirmed	Domestic	Duck	16/03/2017	17/03/2017
225294	Influenza - Avian	H5N1 HPAI	Africa	Northern Africa	Egypt	Assiut	Ezbet elnabaq	27.217	31.2097	National authorities	Confirmed	Domestic	Chicken	16/03/2017	17/03/2017
225295	Influenza - Avian	H5N1 HPAI	Africa	Northern Africa	Egypt	Assiut	Elmashayaa	26.9217	31.3286	National authorities	Confirmed	Domestic	Chicken	16/03/2017	17/03/2017
225296	Influenza - Avian	H5N1 HPAI	Africa	Northern Africa	Egypt	Menoufia	Talia	30.2989	31.0081	National authorities	Confirmed	Domestic	Duck	16/03/2017	17/03/2017
225297	Influenza - Avian	H5N1 HPAI	Africa	Northern Africa	Egypt	Cairo	Elmataria	30.1278	31.3039	National authorities	Confirmed	Domestic	Duck	16/03/2017	17/03/2017
225298	Influenza - Avian	H5N1 HPAI	Africa	Northern Africa	Egypt	Shrkia	Elhaswa	30.4075	31.5311	National authorities	Confirmed	Domestic	Chicken	16/03/2017	17/03/2017
225289	Influenza - Avian	H5N1 HPAI	Africa	Northern Africa	Egypt	Luxor	Elsaayda	25.6825	32.6318	National authorities	Confirmed	Domestic	Chicken	15/03/2017	16/03/2017
225290	Influenza - Avian	H5N1 HPAI	Africa	Northern Africa	Egypt	Suhag	Elshaheed elwanini	26.5485	31.6594	National authorities	Confirmed	Domestic	Chicken	15/03/2017	16/03/2017
225291	Influenza - Avian	H5N1 HPAI	Africa	Northern Africa	Egypt	Suhag	Nagaa elwan	26.4653	31.7554	National authorities	Confirmed	Domestic	Duck	15/03/2017	16/03/2017
225654	Influenza - Avian	H5N1 HPAI	Africa	Western Africa	Nigeria	Plateau	Rantya Low cost	9.9299	8.87507	WOAH (former OIE)	Confirmed	Domestic	Chicken	15/03/2017	20/03/2017
225653	Influenza - Avian	H5N1 HPAI	Africa	Western Africa	Nigeria	Plateau	Jos	9.97818	8.81678	WOAH (former OIE)	Confirmed	Domestic	Chicken	14/03/2017	20/03/2017
225288	Influenza - Avian	H5N1 HPAI	Africa	Northern Africa	Egypt	Aswan	Elsebaaya	24.9549	32.8762	National authorities	Confirmed	Domestic	Duck	2017-12-03	13/03/2017
225287	Influenza - Avian	H5N1 HPAI	Africa	Northern Africa	Egypt	Kafr El-Shikh	Brembal	31.3653	30.5512	National authorities	Confirmed	Domestic	Chicken	2017-11-03	2017-12-03
225652	Influenza - Avian	H5N1 HPAI	Africa	Western Africa	Nigeria	Kaduna	Gada Biu	9.58157	8.20821	WOAH (former OIE)	Confirmed	Domestic	Chicken	2017-11-03	20/03/2017
225185	Influenza - Avian	H5N8 HPAI	Africa	Northern Africa	Egypt	Damietta	Kafr Shehata	31.3575	31.6054	National authorities	Confirmed	Domestic	Unspecified Bird	2017-09-03	16/03/2017
225281	Influenza - Avian	H5N1 HPAI	Africa	Northern Africa	Egypt	Ismailia	Elnasr	30.7396	32.249	National authorities	Confirmed	Domestic	Duck	2017-09-03	2017-10-03
225283	Influenza - Avian	H5N8 HPAI	Africa	Northern Africa	Egypt	Damietta	Farascour	31.407	31.8067	National authorities	Confirmed	Domestic	Duck	2017-09-03	2017-10-03
225279	Influenza - Avian	H5N1 HPAI	Africa	Northern Africa	Egypt	Ismailia	elkasaeen	30.4261	32.1833	National authorities	Confirmed	Domestic	Chicken	2017-08-03	2017-09-03
225280	Influenza - Avian	H5N1 HPAI	Africa	Northern Africa	Egypt	Suhag	Eltwader	26.2411	31.9448	National authorities	Confirmed	Domestic	Chicken	2017-08-03	2017-09-03
225284	Influenza - Avian	H5N1 HPAI	Africa	Northern Africa	Egypt	Qena	Garagos	25.8602	32.7869	National authorities	Confirmed	Domestic	Chicken	2017-08-03	2017-09-03
225285	Influenza - Avian	H5N1 HPAI	Africa	Northern Africa	Egypt	Suhag	Hai gharb	26.5485	31.6594	National authorities	Confirmed	Domestic	Chicken	2017-08-03	2017-09-03
225286	Influenza - Avian	H5N1 HPAI	Africa	Northern Africa	Egypt	Suhag	Hai mubarak	26.4653	31.7554	National authorities	Confirmed	Domestic	Duck	2017-08-03	2017-09-03
225927	Influenza - Avian	H5N1 HPAI	Africa	Middle Africa	Cameroon	Ouest	Mbandjou	5.52346	10.6228	WOAH (former OIE)	Confirmed	Domestic	Unspecified Bird	2017-07-03	2017-04-04
226039	Influenza - Avian	H5N8 HPAI	Africa	Northern Africa	Egypt	Ismailia	Elnasr	30.7396	32.249	National authorities	Confirmed	Domestic	Duck	2017-07-03	2017-08-03
225278	Influenza - Avian	H5N1 HPAI	Africa	Northern Africa	Egypt	Suhag	Alghabat	26.2411	31.9448	National authorities	Confirmed	Domestic	Chicken	2017-05-03	2017-06-03
225843	Influenza - Avian	H5N1 HPAI	Africa	Middle Africa	Cameroon	Ouest	Mangoum	5.4845	10.5903	WOAH (former OIE)	Confirmed	Domestic	Chicken	2017-05-03	31/03/2017
225842	Influenza - Avian	H5N1 HPAI	Africa	Middle Africa	Cameroon	Ouest	Njimbot 1	5.51734	10.6504	WOAH (former OIE)	Confirmed	Environmental sample	Unspecified Env. Sample	2017-03-03	31/03/2017
224993	Influenza - Avian	H5N1 HPAI	Africa	Western Africa	Nigeria	Bauchi	Toro	10.4002	9.46541	WOAH (former OIE)	Confirmed	Domestic	Chicken	2017-02-03	13/03/2017
224991	Influenza - Avian	H5N1 HPAI	Africa	Western Africa	Nigeria	Plateau	Gindiri	9.96222	8.86121	WOAH (former OIE)	Confirmed	Domestic	Chicken	2017-01-03	13/03/2017
224992	Influenza - Avian	H5N1 HPAI	Africa	Western Africa	Nigeria	Katsina	Bakori	11.5503	7.43912	WOAH (former OIE)	Confirmed	Domestic	Chicken	2017-01-03	13/03/2017
225275	Influenza - Avian	H5N1 HPAI	Africa	Northern Africa	Egypt	Shrkia	Abu Gabr	30.7315	31.5642	National authorities	Confirmed	Domestic	Chicken	2017-01-03	2017-03-03
225276	Influenza - Avian	H5N1 HPAI	Africa	Northern Africa	Egypt	Shrkia	Negm Kafr	30.7315	31.5642	National authorities	Confirmed	Domestic	Goose	2017-01-03	2017-03-03
225277	Influenza - Avian	H5N1 HPAI	Africa	Northern Africa	Egypt	Suhag	Tolehat baharya	26.6887	31.4705	National authorities	Confirmed	Domestic	Chicken	2017-01-03	2017-04-03
224560	Influenza - Avian	H5N1 HPAI	Africa	Western Africa	Nigeria	Plateau	Zaria rd	9.99188	8.82948	WOAH (former OIE)	Confirmed	Domestic	Chicken	28/02/2017	2017-03-03
225273	Influenza - Avian	H5N1 HPAI	Africa	Northern Africa	Egypt	Kafr El-Shikh	Fowa	31.2318	30.5626	National authorities	Confirmed	Domestic	Chicken	28/02/2017	2017-02-03
225274	Influenza - Avian	H5N1 HPAI	Africa	Northern Africa	Egypt	Kafr El-Shikh	Fowa	31.2318	30.5626	National authorities	Confirmed	Domestic	Duck	28/02/2017	2017-02-03
226742	Influenza - Avian	H5N8 HPAI	Africa	Northern Africa	Egypt	Kafr El-Shikh	Foa	31.2318	30.5626	National authorities	Confirmed	Domestic	Chicken	28/02/2017	2017-12-03
224559	Influenza - Avian	H5N1 HPAI	Africa	Western Africa	Nigeria	Plateau	Farin Gada	9.95903	8.87119	WOAH (former OIE)	Confirmed	Domestic	Chicken	24/02/2017	2017-03-03
224555	Influenza - Avian	H5N1 HPAI	Africa	Western Africa	Nigeria	Nassarawa	Akwanga	8.9641	8.2782	WOAH (former OIE)	Confirmed	Domestic	Chicken	23/02/2017	2017-03-03
224556	Influenza - Avian	H5N1 HPAI	Africa	Western Africa	Nigeria	Plateau	Zarmagandan	9.82167	8.85207	WOAH (former OIE)	Confirmed	Domestic	Chicken	23/02/2017	2017-03-03
224557	Influenza - Avian	H5N1 HPAI	Africa	Western Africa	Nigeria	Plateau	Zarmagandan	9.84502	8.8756	WOAH (former OIE)	Confirmed	Domestic	Chicken	23/02/2017	2017-03-03
224558	Influenza - Avian	H5N1 HPAI	Africa	Western Africa	Nigeria	Plateau	Bukuru Low cost	9.84504	8.87562	WOAH (former OIE)	Confirmed	Domestic	Chicken	23/02/2017	2017-03-03
224996	Influenza - Avian	H5N8 HPAI	Africa	Northern Africa	Egypt	Menia	Maghagha Aba Welwakf	28.5863	30.7728	WOAH (former OIE)	Confirmed	Domestic	Goose	21/02/2017	14/03/2017
224995	Influenza - Avian	H5N8 HPAI	Africa	Northern Africa	Egypt	Damietta	Faraskour Elazazma	31.3057	31.7403	WOAH (former OIE)	Confirmed	Domestic	Duck	20/02/2017	14/03/2017
225282	Influenza - Avian	H5N8 HPAI	Africa	Northern Africa	Egypt	Damietta	Kafr shehata	31.3575	31.6054	National authorities	Confirmed	Domestic	Chicken	20/02/2017	2017-10-03
226038	Influenza - Avian	H5N8 HPAI	Africa	Northern Africa	Egypt	Ismailia	Kasasien	30.4261	32.1833	National authorities	Confirmed	Domestic	Duck	17/02/2017	18/02/2017
223789	Influenza - Avian	H5N1 HPAI	Africa	Western Africa	Nigeria	Plateau	Jos	9.8101	8.9077	WOAH (former OIE)	Confirmed	Domestic	Chicken	15/02/2017	21/02/2017
225079	Influenza - Avian	H5N2 LPAI	Africa	Southern Africa	South Africa	Western Cape	LPAI_2014_H5N2_062	-33.6	22.2	WOAH (former OIE)	Confirmed	Domestic	Ostrich	15/02/2017	14/03/2017
223787	Influenza - Avian	H5N1 HPAI	Africa	Western Africa	Nigeria	Plateau	Bassa	9.8717	8.7293	WOAH (former OIE)	Confirmed	Domestic	Chicken	14/02/2017	21/02/2017
223788	Influenza - Avian	H5N1 HPAI	Africa	Western Africa	Nigeria	Plateau	State Low cost	9.9203	8.7342	WOAH (former OIE)	Confirmed	Domestic	Chicken	14/02/2017	21/02/2017
223786	Influenza - Avian	H5N1 HPAI	Africa	Western Africa	Nigeria	Plateau	Jos	8.8295	9.99181	WOAH (former OIE)	Confirmed	Domestic	Chicken	13/02/2017	21/02/2017
223785	Influenza - Avian	H5N1 HPAI	Africa	Western Africa	Nigeria	Plateau	Jos	9.8961	8.8162	WOAH (former OIE)	Confirmed	Domestic	Chicken	2017-12-02	21/02/2017
223784	Influenza - Avian	H5N1 HPAI	Africa	Western Africa	Nigeria	Plateau	Jos	9.8675	8.816	WOAH (former OIE)	Confirmed	Domestic	Chicken	2017-11-02	21/02/2017
223790	Influenza - Avian	H5N1 HPAI	Africa	Western Africa	Nigeria	Edo	Esan	6.7396	6.0966	WOAH (former OIE)	Confirmed	Domestic	Chicken	2017-10-02	21/02/2017
223542	Influenza - Avian	H5N1 HPAI	Africa	Western Africa	Nigeria	Plateau	Low cost	9.76667	8.8	WOAH (former OIE)	Confirmed	Domestic	Chicken	2017-09-02	13/02/2017
223598	Influenza - Avian	H5N1 HPAI	Africa	Northern Africa	Egypt	Qena	Kerdasa	26.1404	32.4435	National authorities	Confirmed	Domestic	Duck	2017-09-02	2017-10-02
223596	Influenza - Avian	H5N1 HPAI	Africa	Northern Africa	Egypt	Dakahlia	Elzawya	30.9475	31.5939	National authorities	Confirmed	Domestic	Chicken	2017-08-02	2017-09-02
223596	Influenza - Avian	H5N1 HPAI	Africa	Northern Africa	Egypt	Dakahlia	Elzawya	30.9475	31.5939	National authorities	Confirmed	Domestic	Duck	2017-08-02	2017-09-02
223596	Influenza - Avian	H5N1 HPAI	Africa	Northern Africa	Egypt	Dakahlia	Elzawya	30.9475	31.5939	National authorities	Confirmed	Domestic	Unspecified Bird	2017-08-02	2017-09-02
223597	Influenza - Avian	H5N1 HPAI	Africa	Northern Africa	Egypt	Ismailia	Sarabyoum	30.3651	32.3214	National authorities	Confirmed	Domestic	Chicken	2017-08-02	2017-09-02
223597	Influenza - Avian	H5N1 HPAI	Africa	Northern Africa	Egypt	Ismailia	Sarabyoum	30.3651	32.3214	National authorities	Confirmed	Domestic	Duck	2017-08-02	2017-09-02
223597	Influenza - Avian	H5N1 HPAI	Africa	Northern Africa	Egypt	Ismailia	Sarabyoum	30.3651	32.3214	National authorities	Confirmed	Domestic	Unspecified Bird	2017-08-02	2017-09-02
223599	Influenza - Avian	H5N1 HPAI	Africa	Northern Africa	Egypt	Kafr El-Shikh	Sarabyoum	31.2002	31.0161	National authorities	Confirmed	Domestic	Chicken	2017-08-02	2017-10-02
223599	Influenza - Avian	H5N1 HPAI	Africa	Northern Africa	Egypt	Kafr El-Shikh	Sarabyoum	31.2002	31.0161	National authorities	Confirmed	Domestic	Duck	2017-08-02	2017-10-02
223599	Influenza - Avian	H5N1 HPAI	Africa	Northern Africa	Egypt	Kafr El-Shikh	Sarabyoum	31.2002	31.0161	National authorities	Confirmed	Domestic	Unspecified Bird	2017-08-02	2017-10-02
223783	Influenza - Avian	H5N1 HPAI	Africa	Western Africa	Nigeria	Kaduna	Igabi	10.7777	7.7939	WOAH (former OIE)	Confirmed	Domestic	Chicken	2017-08-02	21/02/2017
225184	Influenza - Avian	H5N8 HPAI	Africa	Northern Africa	Egypt	Ismailia	Elnasr	30.3651	32.3214	National authorities	Confirmed	Domestic	Unspecified Bird	2017-08-02	16/03/2017
223594	Influenza - Avian	H5N1 HPAI	Africa	Northern Africa	Egypt	Shrkia	Elbayroum	30.5871	31.5813	National authorities	Confirmed	Domestic	Chicken	2017-07-02	2017-08-02
223594	Influenza - Avian	H5N1 HPAI	Africa	Northern Africa	Egypt	Shrkia	Elbayroum	30.5871	31.5813	National authorities	Confirmed	Domestic	Duck	2017-07-02	2017-08-02
223594	Influenza - Avian	H5N1 HPAI	Africa	Northern Africa	Egypt	Shrkia	Elbayroum	30.5871	31.5813	National authorities	Confirmed	Domestic	Unspecified Bird	2017-07-02	2017-08-02
223595	Influenza - Avian	H5N1 HPAI	Africa	Northern Africa	Egypt	Cairo	Elnasr	29.8538	31.3278	National authorities	Confirmed	Domestic	Chicken	2017-07-02	2017-08-02
226037	Influenza - Avian	H5N8 HPAI	Africa	Northern Africa	Egypt	Dakahlia	Alamier	30.9475	31.5939	National authorities	Confirmed	Domestic	Chicken	2017-07-02	2017-08-02
226037	Influenza - Avian	H5N8 HPAI	Africa	Northern Africa	Egypt	Dakahlia	Alamier	30.9475	31.5939	National authorities	Confirmed	Domestic	Duck	2017-07-02	2017-08-02
226037	Influenza - Avian	H5N8 HPAI	Africa	Northern Africa	Egypt	Dakahlia	Alamier	30.9475	31.5939	National authorities	Confirmed	Domestic	Unspecified Bird	2017-07-02	2017-08-02
223593	Influenza - Avian	H5N1 HPAI	Africa	Northern Africa	Egypt	Kalyoubia	Bani Anan	30.2962	31.3069	National authorities	Confirmed	Domestic	Duck	2017-06-02	2017-07-02
223590	Influenza - Avian	H5N1 HPAI	Africa	Northern Africa	Egypt	Fayoum	Wans	29.2084	30.7673	National authorities	Confirmed	Domestic	Chicken	2017-05-02	2017-06-02
223591	Influenza - Avian	H5N1 HPAI	Africa	Northern Africa	Egypt	Giza	Shbeen	30.2198	30.9629	National authorities	Confirmed	Domestic	Chicken	2017-05-02	2017-06-02
223592	Influenza - Avian	H5N1 HPAI	Africa	Northern Africa	Egypt	Beni Suef	Elazazy	28.9505	30.8658	National authorities	Confirmed	Domestic	Duck	2017-05-02	2017-06-02
223600	Influenza - Avian	H5N8 HPAI	Africa	Northern Africa	Egypt	Cairo	Kerdasa	29.8538	31.3278	National authorities	Confirmed	Domestic	Duck	2017-05-02	2017-07-02
224264	Influenza - Avian	H5N1 HPAI	Africa	Northern Africa	Egypt	Fayoum	Sinuras	29.4412	30.815	FAO Field Officer	Confirmed			2017-05-02	27/02/2017	1	1
223589	Influenza - Avian	H5N1 HPAI	Africa	Northern Africa	Egypt	Ismailia	Elsoufi	30.4261	32.1833	National authorities	Confirmed	Domestic	Duck	2017-04-02	2017-05-02
225183	Influenza - Avian	H5N8 HPAI	Africa	Northern Africa	Egypt	Ismailia	Elkasaseen	30.56	31.93	National authorities	Confirmed	Domestic	Duck	2017-04-02	16/03/2017
223588	Influenza - Avian	H5N1 HPAI	Africa	Northern Africa	Egypt	Suez	Garagos	30.0648	32.6676	National authorities	Confirmed	Domestic	Chicken	2017-02-02	2017-03-02
223588	Influenza - Avian	H5N1 HPAI	Africa	Northern Africa	Egypt	Suez	Garagos	30.0648	32.6676	National authorities	Confirmed	Domestic	Goose	2017-02-02	2017-03-02
223588	Influenza - Avian	H5N1 HPAI	Africa	Northern Africa	Egypt	Suez	Garagos	30.0648	32.6676	National authorities	Confirmed	Domestic	Unspecified Bird	2017-02-02	2017-03-02
224994	Influenza - Avian	H5N8 HPAI	Africa	Northern Africa	Egypt	Suez	Elganaian	30.02	32.5665	WOAH (former OIE)	Confirmed	Domestic	Unspecified Bird	2017-02-02	14/03/2017
223587	Influenza - Avian	H5N1 HPAI	Africa	Northern Africa	Egypt	Suhag	Elkasasin	26.6887	31.4705	National authorities	Confirmed	Domestic	Chicken	2017-01-02	2017-02-02
223587	Influenza - Avian	H5N1 HPAI	Africa	Northern Africa	Egypt	Suhag	Elkasasin	26.6887	31.4705	National authorities	Confirmed	Domestic	Duck	2017-01-02	2017-02-02
223587	Influenza - Avian	H5N1 HPAI	Africa	Northern Africa	Egypt	Suhag	Elkasasin	26.6887	31.4705	National authorities	Confirmed	Domestic	Turkey	2017-01-02	2017-02-02
223587	Influenza - Avian	H5N1 HPAI	Africa	Northern Africa	Egypt	Suhag	Elkasasin	26.6887	31.4705	National authorities	Confirmed	Domestic	Unspecified Bird	2017-01-02	2017-02-02
224262	Influenza - Avian	H5N1 HPAI	Africa	Northern Africa	Egypt	Menia	Markz Mallawi	27.7749	30.8132	FAO Field Officer	Confirmed			2017-01-02	27/02/2017	1
223586	Influenza - Avian	H5N1 HPAI	Africa	Northern Africa	Egypt	Fayoum	Elsamanaa	29.2996	30.8921	National authorities	Confirmed	Domestic	Chicken	31/01/2017	2017-01-02
223586	Influenza - Avian	H5N1 HPAI	Africa	Northern Africa	Egypt	Fayoum	Elsamanaa	29.2996	30.8921	National authorities	Confirmed	Domestic	Duck	31/01/2017	2017-01-02
223586	Influenza - Avian	H5N1 HPAI	Africa	Northern Africa	Egypt	Fayoum	Elsamanaa	29.2996	30.8921	National authorities	Confirmed	Domestic	Unspecified Bird	31/01/2017	2017-01-02
231158	Influenza - Avian	H9N2 LPAI	Africa	Western Africa	Burkina Faso	Centre	Ouagadougou	12.35	-1.52	Publications	Confirmed	Domestic	Chicken	31/01/2017	2017-09-10
223325	Influenza - Avian	H5N1 HPAI	Africa	Western Africa	Nigeria	Abuja	Kuje	8.89639	7.24306	WOAH (former OIE)	Confirmed	Domestic	Chicken	28/01/2017	2017-06-02
223129	Influenza - Avian	H5N1 HPAI	Africa	Northern Africa	Egypt	Beni Suef	Bani Anan	29.092	31.0744	National authorities	Confirmed	Domestic	Chicken	26/01/2017	26/01/2017
223128	Influenza - Avian	H5N1 HPAI	Africa	Northern Africa	Egypt	Shrkia	Elazazy	30.7493	31.8961	National authorities	Confirmed	Domestic	Duck	25/01/2017	26/01/2017
223125	Influenza - Avian	H5N1 HPAI	Africa	Northern Africa	Egypt	Fayoum	Elsoufi	29.2996	30.8921	National authorities	Confirmed	Domestic	Duck	24/01/2017	25/01/2017
223125	Influenza - Avian	H5N1 HPAI	Africa	Northern Africa	Egypt	Fayoum	Elsoufi	29.2996	30.8921	National authorities	Confirmed	Domestic	Turkey	24/01/2017	25/01/2017
223125	Influenza - Avian	H5N1 HPAI	Africa	Northern Africa	Egypt	Fayoum	Elsoufi	29.2996	30.8921	National authorities	Confirmed	Domestic	Unspecified Bird	24/01/2017	25/01/2017
223126	Influenza - Avian	H5N1 HPAI	Africa	Northern Africa	Egypt	Shrkia	Wans	30.5871	31.5813	National authorities	Confirmed	Domestic	Duck	24/01/2017	25/01/2017
223324	Influenza - Avian	H5N1 HPAI	Africa	Western Africa	Nigeria	Plateau	Kufang	9.8631	8.8639	WOAH (former OIE)	Confirmed	Domestic	Chicken	24/01/2017	2017-06-02
222954	Influenza - Avian	H5N8 HPAI	Africa	Western Africa	Niger	Tillaberi	Niamey Commune IV	13.32	2.14	National authorities	Confirmed	Domestic	Unspecified Bird	23/01/2017	27/01/2017
223124	Influenza - Avian	H5N1 HPAI	Africa	Northern Africa	Egypt	Qena	Garagos	25.8602	32.7869	National authorities	Confirmed	Domestic	Chicken	23/01/2017	24/01/2017
223127	Influenza - Avian	H5N1 HPAI	Africa	Northern Africa	Egypt	Kalyoubia	Shbeen	30.2962	31.3069	National authorities	Confirmed	Domestic	Duck	23/01/2017	25/01/2017
223134	Influenza - Avian	H5N8 HPAI	Africa	Northern Africa	Egypt	Giza	Kerdasa	30.0518	31.1343	National authorities	Confirmed	Domestic	Duck	23/01/2017	26/01/2017
223322	Influenza - Avian	H5N1 HPAI	Africa	Western Africa	Nigeria	Plateau	Jos north	9.91667	8.9	WOAH (former OIE)	Confirmed	Domestic	Chicken	23/01/2017	2017-06-02
223323	Influenza - Avian	H5N1 HPAI	Africa	Western Africa	Nigeria	Plateau	Jos north	9.91667	8.9	WOAH (former OIE)	Confirmed	Domestic	Chicken	23/01/2017	2017-06-02
223123	Influenza - Avian	H5N1 HPAI	Africa	Northern Africa	Egypt	Ismailia	Elkasasin	30.4261	32.1833	National authorities	Confirmed	Domestic	Duck	22/01/2017	23/01/2017
223122	Influenza - Avian	H5N1 HPAI	Africa	Northern Africa	Egypt	Shrkia	Elsamanaa	30.7493	31.8961	National authorities	Confirmed	Domestic	Duck	21/01/2017	22/01/2017
224051	Influenza - Avian	H5N8 HPAI	Africa	Northern Africa	Egypt	Shrkia	Elsamanaa	30.7677	31.8249	National authorities	Confirmed	Domestic	Duck	21/01/2017	22/02/2017
223050	Influenza - Avian	H5N1 HPAI	Africa	Western Africa	Nigeria	Plateau	Kufang	9.9306	8.7146	WOAH (former OIE)	Confirmed	Domestic	Chicken	20/01/2017	30/01/2017
222418	Influenza - Avian	H5N1 HPAI	Africa	Northern Africa	Egypt	Dakahlia	Safa	30.9475	31.5939	National authorities	Confirmed	Domestic	Chicken	18/01/2017	19/01/2017
222418	Influenza - Avian	H5N1 HPAI	Africa	Northern Africa	Egypt	Dakahlia	Safa	30.9475	31.5939	National authorities	Confirmed	Domestic	Duck	18/01/2017	19/01/2017
222418	Influenza - Avian	H5N1 HPAI	Africa	Northern Africa	Egypt	Dakahlia	Safa	30.9475	31.5939	National authorities	Confirmed	Domestic	Unspecified Bird	18/01/2017	19/01/2017
222419	Influenza - Avian	H5N1 HPAI	Africa	Northern Africa	Egypt	Ismailia	Abu Ashour	30.4205	31.9325	National authorities	Confirmed	Domestic	Duck	18/01/2017	20/01/2017
223049	Influenza - Avian	H5N1 HPAI	Africa	Western Africa	Nigeria	Plateau	Kufang	9.9346	8.7439	WOAH (former OIE)	Confirmed	Domestic	Chicken	18/01/2017	2017-06-02
222415	Influenza - Avian	H5N1 HPAI	Africa	Northern Africa	Egypt	Shrkia	Fardie	30.6105	31.7424	National authorities	Confirmed	Domestic	Duck	17/01/2017	18/01/2017
222416	Influenza - Avian	H5N1 HPAI	Africa	Northern Africa	Egypt	Menoufia	Erakia	30.6007	30.8681	National authorities	Confirmed	Domestic	Duck	17/01/2017	18/01/2017
222417	Influenza - Avian	H5N8 HPAI	Africa	Northern Africa	Egypt	Behera	Edku	31.2984	30.3281	National authorities	Confirmed	Domestic	Duck	17/01/2017	18/01/2017
225078	Influenza - Avian	H5N2 LPAI	Africa	Southern Africa	South Africa	Western Cape	LPAI_2014_H5N2_061	-33.6	19.6	WOAH (former OIE)	Confirmed	Domestic	Ostrich	17/01/2017	14/03/2017
221551	Influenza - Avian	H5N1 HPAI	Africa	Western Africa	Nigeria	Bauchi	Bauchi	10.2489	9.457	WOAH (former OIE)	Confirmed	Domestic	Chicken	2017-12-01	2017-06-02
222413	Influenza - Avian	H5N1 HPAI	Africa	Northern Africa	Egypt	Ismailia	Saraboium	30.3651	32.3214	National authorities	Confirmed	Domestic	Duck	2017-12-01	14/01/2017
222414	Influenza - Avian	H5N1 HPAI	Africa	Northern Africa	Egypt	Shrkia	Elzawia Elhamra	30.7493	31.8961	National authorities	Confirmed	Domestic	Duck	2017-12-01	14/01/2017
223132	Influenza - Avian	H5N8 HPAI	Africa	Northern Africa	Egypt	Shrkia	Elzawya	30.7493	31.8961	National authorities	Confirmed	Domestic	Duck	2017-12-01	26/01/2017
223133	Influenza - Avian	H5N8 HPAI	Africa	Northern Africa	Egypt	Ismailia	Sarabyoum	30.3651	32.3214	National authorities	Confirmed	Domestic	Duck	2017-12-01	26/01/2017
222410	Influenza - Avian	H5N1 HPAI	Africa	Northern Africa	Egypt	Ismailia	Nasr	30.7396	32.249	National authorities	Confirmed	Domestic	Duck	2017-11-01	2017-12-01
222411	Influenza - Avian	H5N1 HPAI	Africa	Northern Africa	Egypt	Shrkia	Salhia	30.6343	32.0056	National authorities	Confirmed	Domestic	Duck	2017-11-01	2017-12-01
222987	Influenza - Avian	H5N8 HPAI	Africa	Western Africa	Nigeria	Kano	Gari-Kano	12	8.51667	FAO Field Officer	Confirmed	Domestic	Duck	2017-11-01	28/01/2017
223131	Influenza - Avian	H5N8 HPAI	Africa	Northern Africa	Egypt	Ismailia	Elnasr	30.7396	32.249	National authorities	Confirmed	Domestic	Duck	2017-11-01	26/01/2017
221550	Influenza - Avian	H5N1 HPAI	Africa	Western Africa	Nigeria	Bauchi	Bauchi	10.249	9.6065	WOAH (former OIE)	Confirmed	Domestic	Chicken	2017-10-01	2017-06-02
222412	Influenza - Avian	H5N1 HPAI	Africa	Northern Africa	Egypt	Alexandria	Naga	30.9589	29.8276	National authorities	Confirmed	Domestic	Chicken	2017-10-01	2017-12-01
221549	Influenza - Avian	H5N1 HPAI	Africa	Western Africa	Nigeria	Kaduna	Chikun	10.2662	7.11304	WOAH (former OIE)	Confirmed	Domestic	Chicken	2017-09-01	2017-06-02
222409	Influenza - Avian	H5N1 HPAI	Africa	Northern Africa	Egypt	Giza	Miet Rahiena	29.8243	31.2585	National authorities	Confirmed	Domestic	Turkey	2017-09-01	2017-11-01
222408	Influenza - Avian	H5N1 HPAI	Africa	Northern Africa	Egypt	Shrkia	Elbayroum	30.7493	31.8961	National authorities	Confirmed	Domestic	Chicken	2017-07-01	2017-09-01
222408	Influenza - Avian	H5N1 HPAI	Africa	Northern Africa	Egypt	Shrkia	Elbayroum	30.7493	31.8961	National authorities	Confirmed	Domestic	Goose	2017-07-01	2017-09-01
222408	Influenza - Avian	H5N1 HPAI	Africa	Northern Africa	Egypt	Shrkia	Elbayroum	30.7493	31.8961	National authorities	Confirmed	Domestic	Unspecified Bird	2017-07-01	2017-09-01
223130	Influenza - Avian	H5N8 HPAI	Africa	Northern Africa	Egypt	Shrkia	Elbayroum	30.7493	31.8961	National authorities	Confirmed	Domestic	Chicken	2017-07-01	26/01/2017
223130	Influenza - Avian	H5N8 HPAI	Africa	Northern Africa	Egypt	Shrkia	Elbayroum	30.7493	31.8961	National authorities	Confirmed	Domestic	Goose	2017-07-01	26/01/2017
223130	Influenza - Avian	H5N8 HPAI	Africa	Northern Africa	Egypt	Shrkia	Elbayroum	30.7493	31.8961	National authorities	Confirmed	Domestic	Unspecified Bird	2017-07-01	26/01/2017
224175	Influenza - Avian	H5N1 HPAI	Africa	Western Africa	Niger	Niamey	Niamey	13.48	2.14	WOAH (former OIE)	Confirmed	Domestic	Chicken	2017-07-01	21/02/2017
222405	Influenza - Avian	H5N1 HPAI	Africa	Northern Africa	Egypt	Dakahlia	Baramoun	31.0532	31.4671	National authorities	Confirmed	Domestic	Chicken	2017-05-01	2017-06-01
222405	Influenza - Avian	H5N1 HPAI	Africa	Northern Africa	Egypt	Dakahlia	Baramoun	31.0532	31.4671	National authorities	Confirmed	Domestic	Duck	2017-05-01	2017-06-01
222405	Influenza - Avian	H5N1 HPAI	Africa	Northern Africa	Egypt	Dakahlia	Baramoun	31.0532	31.4671	National authorities	Confirmed	Domestic	Unspecified Bird	2017-05-01	2017-06-01
222406	Influenza - Avian	H5N1 HPAI	Africa	Northern Africa	Egypt	Dakahlia	Mahfouza	31.344	31.3794	National authorities	Confirmed	Domestic	Duck	2017-05-01	2017-06-01
222407	Influenza - Avian	H5N1 HPAI	Africa	Northern Africa	Egypt	Shrkia	Abutaula	30.5073	31.3691	National authorities	Confirmed	Domestic	Chicken	2017-05-01	2017-07-01
222404	Influenza - Avian	H5N1 HPAI	Africa	Northern Africa	Egypt	Suhag	Gharb	26.5485	31.6594	National authorities	Confirmed	Domestic	Chicken	2017-04-01	2017-05-01
221434	Influenza - Avian	H5N8 HPAI	Africa	Eastern Africa	Uganda	Masaka	Kachanga village	-0.311736	32.0025	FAO Field Officer	Confirmed	Wild	White-Winged Black Tern (Chlidonias Leucopterus)	2017-02-01	13/01/2017
221435	Influenza - Avian	H5N8 HPAI	Africa	Eastern Africa	Uganda	Wakiso	Lutembe beach	0.166186	32.5779	FAO Field Officer	Confirmed	Wild	White-Winged Black Tern (Chlidonias Leucopterus)	2017-02-01	13/01/2017
221481	Influenza - Avian	H5N8 HPAI	Africa	Eastern Africa	Uganda	Masaka	Kachanga village	-0.311736	32.0025	WOAH (former OIE)	Confirmed	Domestic	Unspecified Bird	2017-02-01	15/01/2017
223555	Influenza - Avian	H5N8 HPAI	Africa	Middle Africa	Cameroon	ExtrÃªme - Nord	Makilingaye	10.8681	14.2398	WOAH (former OIE)	Confirmed	Captive	Indian Peafowl (Pavo Cristatus)	2017-02-01	14/02/2017
223555	Influenza - Avian	H5N8 HPAI	Africa	Middle Africa	Cameroon	ExtrÃªme - Nord	Makilingaye	10.8681	14.2398	WOAH (former OIE)	Confirmed	Domestic	Unspecified Bird	2017-02-01	14/02/2017
221130	Influenza - Avian	H5N8 HPAI	Africa	Northern Africa	Egypt	Shrkia	Arab Elhaswa	30.7493	31.8961	FAO Field Officer	Confirmed	Domestic	Unspecified Bird	29/12/2016	2017-02-01
222402	Influenza - Avian	H5N1 HPAI	Africa	Northern Africa	Egypt	Suhag	Gohania	26.6887	31.4705	National authorities	Confirmed	Domestic	Chicken	27/12/2016	29/12/2016
221020	Influenza - Avian	H5N1 HPAI	Africa	Northern Africa	Egypt	Qena	Azazia	26.1388	32.4524	National authorities	Confirmed	Domestic	Chicken	23/12/2016	24/12/2016
221018	Influenza - Avian	H5N1 HPAI	Africa	Northern Africa	Egypt	Ismailia	Sarabioum	30.3651	32.3214	National authorities	Confirmed	Domestic	Duck	22/12/2016	23/12/2016
221019	Influenza - Avian	H5N1 HPAI	Africa	Northern Africa	Egypt	Fayoum	Satarday market	29.4422	30.832	National authorities	Confirmed	Domestic	Duck	22/12/2016	23/12/2016
221017	Influenza - Avian	H5N1 HPAI	Africa	Northern Africa	Egypt	Assiut	Assuit	27.162	31.203	National authorities	Confirmed	Domestic	Duck	21/12/2016	22/12/2016
221011	Influenza - Avian	H5N1 HPAI	Africa	Northern Africa	Egypt	Menoufia	debaia	30.6513	31.1081	National authorities	Confirmed	Domestic	Chicken	20/12/2016	21/12/2016
221012	Influenza - Avian	H5N1 HPAI	Africa	Northern Africa	Egypt	Damietta	Sanania	31.4411	31.8815	National authorities	Confirmed	Domestic	Duck	20/12/2016	21/12/2016
221013	Influenza - Avian	H5N1 HPAI	Africa	Northern Africa	Egypt	Dakahlia	Elarab Kofour	31.1092	31.3832	National authorities	Confirmed	Domestic	Chicken	20/12/2016	21/12/2016
221013	Influenza - Avian	H5N1 HPAI	Africa	Northern Africa	Egypt	Dakahlia	Elarab Kofour	31.1092	31.3832	National authorities	Confirmed	Domestic	Duck	20/12/2016	21/12/2016
221013	Influenza - Avian	H5N1 HPAI	Africa	Northern Africa	Egypt	Dakahlia	Elarab Kofour	31.1092	31.3832	National authorities	Confirmed	Domestic	Unspecified Bird	20/12/2016	21/12/2016
221014	Influenza - Avian	H5N1 HPAI	Africa	Northern Africa	Egypt	Ismailia	Ghoniem	30.4261	32.1833	National authorities	Confirmed	Domestic	Chicken	20/12/2016	21/12/2016
221015	Influenza - Avian	H5N1 HPAI	Africa	Northern Africa	Egypt	Ismailia	Ghoniem	30.4261	32.1833	National authorities	Confirmed	Domestic	Duck	20/12/2016	21/12/2016
221016	Influenza - Avian	H5N1 HPAI	Africa	Northern Africa	Egypt	Kafr El-Shikh	Rnoaina	31.2002	31.0161	National authorities	Confirmed	Domestic	Chicken	20/12/2016	21/12/2016
221016	Influenza - Avian	H5N1 HPAI	Africa	Northern Africa	Egypt	Kafr El-Shikh	Rnoaina	31.2002	31.0161	National authorities	Confirmed	Domestic	Duck	20/12/2016	21/12/2016
221016	Influenza - Avian	H5N1 HPAI	Africa	Northern Africa	Egypt	Kafr El-Shikh	Rnoaina	31.2002	31.0161	National authorities	Confirmed	Domestic	Unspecified Bird	20/12/2016	21/12/2016
221009	Influenza - Avian	H5N1 HPAI	Africa	Northern Africa	Egypt	Fayoum	Qara	29.442	30.832	National authorities	Confirmed	Domestic	Chicken	18/12/2016	19/12/2016
221010	Influenza - Avian	H5N1 HPAI	Africa	Northern Africa	Egypt	Ismailia	New steet	30.4261	32.1833	National authorities	Confirmed	Domestic	Chicken	18/12/2016	19/12/2016
221010	Influenza - Avian	H5N1 HPAI	Africa	Northern Africa	Egypt	Ismailia	New steet	30.4261	32.1833	National authorities	Confirmed	Domestic	Duck	18/12/2016	19/12/2016
221010	Influenza - Avian	H5N1 HPAI	Africa	Northern Africa	Egypt	Ismailia	New steet	30.4261	32.1833	National authorities	Confirmed	Domestic	Unspecified Bird	18/12/2016	19/12/2016
221008	Influenza - Avian	H5N1 HPAI	Africa	Northern Africa	Egypt	Ismailia	Sarabioum	30.3651	32.3214	National authorities	Confirmed	Domestic	Duck	2016-08-12	2016-10-12
222650	Influenza - Avian	H5N1 HPAI	Africa	Western Africa	Niger	Niamey	Quartier Plateau	13.52	2.09	WOAH (former OIE)	Confirmed	Domestic	Unspecified Bird	2016-05-12	19/01/2017
219624	Influenza - Avian	H5N8 HPAI	Africa	Northern Africa	Egypt	Damietta	Dumyat Fish market	31.4586	31.8243	WOAH (former OIE)	Confirmed	Wild	Common Coot	24/11/2016	30/11/2016
219845	Influenza - Avian	H5N8 HPAI	Africa	Northern Africa	Tunisia	Bizerte	Ichkeul Natural Park	37.1244	9.61531	WOAH (former OIE)	Confirmed	Wild	Eurasian Wigeon:anas Penelope(Anatidae)	24/11/2016	2016-01-12
219845	Influenza - Avian	H5N8 HPAI	Africa	Northern Africa	Tunisia	Bizerte	Ichkeul Natural Park	37.1244	9.61531	WOAH (former OIE)	Confirmed	Wild	Common Coot	24/11/2016	2016-01-12
219749	Influenza - Avian	H5N1 HPAI	Africa	Western Africa	Nigeria	Kano	Kumbotso	11.8881	8.50278	WOAH (former OIE)	Confirmed	Domestic	Unspecified Bird	23/11/2016	28/11/2016
219748	Influenza - Avian	H5N1 HPAI	Africa	Western Africa	Nigeria	Bauchi	Toro	10.0514	9.0432	WOAH (former OIE)	Confirmed	Domestic	Chicken	21/11/2016	28/11/2016
222679	Influenza - Avian	H5N2 LPAI	Africa	Southern Africa	South Africa	Western Cape	LPAI_2014_H5N2_060	-34.2	20.9	WOAH (former OIE)	Confirmed	Domestic	Ostrich	21/11/2016	23/01/2017
220836	Influenza - Avian	H5N8 HPAI	Africa	Western Africa	Nigeria	Kano	Danbare	11.5727	8.26183	WOAH (former OIE)	Confirmed	Domestic	Unspecified Bird	19/11/2016	17/12/2016
219392	Influenza - Avian	H5N1 HPAI	Africa	Western Africa	Nigeria	Rivers	Ikwere	5.1908	6.6513	WOAH (former OIE)	Confirmed	Domestic	Chicken	15/11/2016	21/11/2016
219177	Influenza - Avian	H5N1 HPAI	Africa	Western Africa	Nigeria	Rivers	Ikwere	4.9848	6.92008	WOAH (former OIE)	Confirmed	Domestic	Chicken	14/11/2016	17/11/2016
219848	Influenza - Avian	H5N1 HPAI	Africa	Northern Africa	Egypt	Cairo	Elmarg	30.1558	31.3462	National authorities	Confirmed	Domestic	Chicken	2016-10-11	2016-12-11
219848	Influenza - Avian	H5N1 HPAI	Africa	Northern Africa	Egypt	Cairo	Elmarg	30.1558	31.3462	National authorities	Confirmed	Domestic	Turkey	2016-10-11	2016-12-11
219848	Influenza - Avian	H5N1 HPAI	Africa	Northern Africa	Egypt	Cairo	Elmarg	30.1558	31.3462	National authorities	Confirmed	Domestic	Unspecified Bird	2016-10-11	2016-12-11
219847	Influenza - Avian	H5N1 HPAI	Africa	Northern Africa	Egypt	Menia	Malatia	28.6413	30.764	National authorities	Confirmed	Domestic	Chicken	2016-09-11	2016-11-11
219847	Influenza - Avian	H5N1 HPAI	Africa	Northern Africa	Egypt	Menia	Malatia	28.6413	30.764	National authorities	Confirmed	Domestic	Duck	2016-09-11	2016-11-11
219847	Influenza - Avian	H5N1 HPAI	Africa	Northern Africa	Egypt	Menia	Malatia	28.6413	30.764	National authorities	Confirmed	Domestic	Unspecified Bird	2016-09-11	2016-11-11
219846	Influenza - Avian	H5N1 HPAI	Africa	Northern Africa	Egypt	Dakahlia	Nabarouh	31.1286	31.2966	National authorities	Confirmed	Domestic	Duck	2016-06-11	2016-08-11
219917	Influenza - Avian	H7N2 LPAI	Africa	Southern Africa	South Africa	Western Cape	LPAI_H7N2_2016_002	-33.5	22.8	WOAH (former OIE)	Confirmed	Domestic	Ostrich	2016-01-11	29/11/2016
218530	Influenza - Avian	H5N1 HPAI	Africa	Western Africa	Nigeria	Rivers	Ikwerre	5.03565	6.87349	WOAH (former OIE)	Confirmed	Domestic	Chicken	28/10/2016	2016-01-11
218720	Influenza - Avian	H5N1 HPAI	Africa	Northern Africa	Egypt	Cairo	Hadiak Helwan	29.8656	31.3308	National authorities	Confirmed	Domestic	Chicken	27/10/2016	29/10/2016
218719	Influenza - Avian	H5N1 HPAI	Africa	Northern Africa	Egypt	Ismailia	Abuatwa	30.5232	32.1952	National authorities	Confirmed	Domestic	Chicken	26/10/2016	28/10/2016
219524	Influenza - Avian	H5N1 HPAI	Africa	Western Africa	Ghana	Greater Accra	Upper Weija	5.5749	-0.33302	WOAH (former OIE)	Confirmed	Domestic	Chicken	26/10/2016	23/11/2016
219523	Influenza - Avian	H5N1 HPAI	Africa	Western Africa	Ghana	Greater Accra	Tettegu	5.54664	-0.31106	WOAH (former OIE)	Confirmed	Domestic	Chicken	24/10/2016	23/11/2016
218622	Influenza - Avian	H7N1 HPAI	Africa	Northern Africa	Algeria	Ghardaia	Sabkhat el Malah	31.257	2.8246	WOAH (former OIE)	Confirmed	Wild	Teal	20/10/2016	2016-02-11
218622	Influenza - Avian	H7N1 HPAI	Africa	Northern Africa	Algeria	Ghardaia	Sabkhat el Malah	31.257	2.8246	WOAH (former OIE)	Confirmed	Wild	Ruddy Shelduck	20/10/2016	2016-02-11
218622	Influenza - Avian	H7N1 HPAI	Africa	Northern Africa	Algeria	Ghardaia	Sabkhat el Malah	31.257	2.8246	WOAH (former OIE)	Confirmed	Wild	Egret	20/10/2016	2016-02-11
218622	Influenza - Avian	H7N1 HPAI	Africa	Northern Africa	Algeria	Ghardaia	Sabkhat el Malah	31.257	2.8246	WOAH (former OIE)	Confirmed	Wild	Gadwall	20/10/2016	2016-02-11
218622	Influenza - Avian	H7N1 HPAI	Africa	Northern Africa	Algeria	Ghardaia	Sabkhat el Malah	31.257	2.8246	WOAH (former OIE)	Confirmed	Wild	Northern Shoveler	20/10/2016	2016-02-11
218622	Influenza - Avian	H7N1 HPAI	Africa	Northern Africa	Algeria	Ghardaia	Sabkhat el Malah	31.257	2.8246	WOAH (former OIE)	Confirmed	Wild	Ferruginous Duck (Aythya Nyroca)	20/10/2016	2016-02-11
218622	Influenza - Avian	H7N1 HPAI	Africa	Northern Africa	Algeria	Ghardaia	Sabkhat el Malah	31.257	2.8246	WOAH (former OIE)	Confirmed	Wild	Black-Winged Stilt	20/10/2016	2016-02-11
218622	Influenza - Avian	H7N1 HPAI	Africa	Northern Africa	Algeria	Ghardaia	Sabkhat el Malah	31.257	2.8246	WOAH (former OIE)	Confirmed	Wild	Common Moorhen (Gallinula Chloropus)	20/10/2016	2016-02-11
218622	Influenza - Avian	H7N1 HPAI	Africa	Northern Africa	Algeria	Ghardaia	Sabkhat el Malah	31.257	2.8246	WOAH (former OIE)	Confirmed	Wild	Marbled Teal	20/10/2016	2016-02-11
218622	Influenza - Avian	H7N1 HPAI	Africa	Northern Africa	Algeria	Ghardaia	Sabkhat el Malah	31.257	2.8246	WOAH (former OIE)	Confirmed	Wild	Common Coot	20/10/2016	2016-02-11
218622	Influenza - Avian	H7N1 HPAI	Africa	Northern Africa	Algeria	Ghardaia	Sabkhat el Malah	31.257	2.8246	WOAH (former OIE)	Confirmed	Wild	Pied Avocet	20/10/2016	2016-02-11
218622	Influenza - Avian	H7N1 HPAI	Africa	Northern Africa	Algeria	Ghardaia	Sabkhat el Malah	31.257	2.8246	WOAH (former OIE)	Confirmed	Wild	Grey Heron:ardea Cinerea(Ardeidae)	20/10/2016	2016-02-11
218622	Influenza - Avian	H7N1 HPAI	Africa	Northern Africa	Algeria	Ghardaia	Sabkhat el Malah	31.257	2.8246	WOAH (former OIE)	Confirmed	Wild	Gull	20/10/2016	2016-02-11
218622	Influenza - Avian	H7N1 HPAI	Africa	Northern Africa	Algeria	Ghardaia	Sabkhat el Malah	31.257	2.8246	WOAH (former OIE)	Confirmed	Wild	Ruff	20/10/2016	2016-02-11
218622	Influenza - Avian	H7N1 HPAI	Africa	Northern Africa	Algeria	Ghardaia	Sabkhat el Malah	31.257	2.8246	WOAH (former OIE)	Confirmed	Wild	Green Sandpiper	20/10/2016	2016-02-11
218622	Influenza - Avian	H7N1 HPAI	Africa	Northern Africa	Algeria	Ghardaia	Sabkhat el Malah	31.257	2.8246	WOAH (former OIE)	Confirmed	Wild	Eurasian Spoonbill (Platalea Leucorodia)	20/10/2016	2016-02-11
218622	Influenza - Avian	H7N1 HPAI	Africa	Northern Africa	Algeria	Ghardaia	Sabkhat el Malah	31.257	2.8246	WOAH (former OIE)	Confirmed	Wild	Little Ringed Plover	20/10/2016	2016-02-11
218622	Influenza - Avian	H7N1 HPAI	Africa	Northern Africa	Algeria	Ghardaia	Sabkhat el Malah	31.257	2.8246	WOAH (former OIE)	Confirmed	Wild	Kentish Plover	20/10/2016	2016-02-11
218622	Influenza - Avian	H7N1 HPAI	Africa	Northern Africa	Algeria	Ghardaia	Sabkhat el Malah	31.257	2.8246	WOAH (former OIE)	Confirmed	Wild	Mallard:anas Platyrhynchos(Anatidae)	20/10/2016	2016-02-11
218622	Influenza - Avian	H7N1 HPAI	Africa	Northern Africa	Algeria	Ghardaia	Sabkhat el Malah	31.257	2.8246	WOAH (former OIE)	Confirmed	Wild	Wood Sandpiper	20/10/2016	2016-02-11
218622	Influenza - Avian	H7N1 HPAI	Africa	Northern Africa	Algeria	Ghardaia	Sabkhat el Malah	31.257	2.8246	WOAH (former OIE)	Confirmed	Wild	Glossy Ibis	20/10/2016	2016-02-11
218622	Influenza - Avian	H7N1 HPAI	Africa	Northern Africa	Algeria	Ghardaia	Sabkhat el Malah	31.257	2.8246	WOAH (former OIE)	Confirmed	Wild	Common Ringed Plover	20/10/2016	2016-02-11
218622	Influenza - Avian	H7N1 HPAI	Africa	Northern Africa	Algeria	Ghardaia	Sabkhat el Malah	31.257	2.8246	WOAH (former OIE)	Confirmed	Wild	Little Stint	20/10/2016	2016-02-11
219499	Influenza - Avian	H5N2 LPAI	Africa	Southern Africa	South Africa	Western Cape	LPAI_2014_H5N2_059	-33.6	22.3	WOAH (former OIE)	Confirmed	Domestic	Ostrich	20/10/2016	25/11/2016
218718	Influenza - Avian	H5N1 HPAI	Africa	Northern Africa	Egypt	Giza	Kerdasa	30.0317	31.1119	National authorities	Confirmed	Domestic	Duck	17/10/2016	19/10/2016
219498	Influenza - Avian	H5N2 LPAI	Africa	Southern Africa	South Africa	Western Cape	LPAI_2014_H5N2_058	-34.2	20.7	WOAH (former OIE)	Confirmed	Domestic	Ostrich	13/10/2016	25/11/2016
218717	Influenza - Avian	H5N1 HPAI	Africa	Northern Africa	Egypt	Kafr El-Shikh	Sendoun	31.2291	30.5826	National authorities	Confirmed	Domestic	Chicken	2016-12-10	14/10/2016
218717	Influenza - Avian	H5N1 HPAI	Africa	Northern Africa	Egypt	Kafr El-Shikh	Sendoun	31.2291	30.5826	National authorities	Confirmed	Domestic	Duck	2016-12-10	14/10/2016
218717	Influenza - Avian	H5N1 HPAI	Africa	Northern Africa	Egypt	Kafr El-Shikh	Sendoun	31.2291	30.5826	National authorities	Confirmed	Domestic	Unspecified Bird	2016-12-10	14/10/2016
217915	Influenza - Avian	H5N1 HPAI	Africa	Northern Africa	Egypt	Cairo	Khalifa Kafr	30.0186	31.2715	National authorities	Confirmed	Domestic	Turkey	2016-07-10	2016-09-10
217916	Influenza - Avian	H5N1 HPAI	Africa	Northern Africa	Egypt	Cairo	Elway Kafr	29.8656	31.3308	National authorities	Confirmed	Domestic	Duck	2016-07-10	2016-09-10
217330	Influenza - Avian	H5N1 HPAI	Africa	Northern Africa	Egypt	Suhag	Gohyina El gharbia	26.6889	31.4806	National authorities	Confirmed	Domestic	Chicken	27/09/2016	29/09/2016
217329	Influenza - Avian	H5N1 HPAI	Africa	Northern Africa	Egypt	New Valley	Mahoub	25.5166	29.0261	National authorities	Confirmed	Domestic	Chicken	26/09/2016	28/09/2016
217329	Influenza - Avian	H5N1 HPAI	Africa	Northern Africa	Egypt	New Valley	Mahoub	25.5166	29.0261	National authorities	Confirmed	Domestic	Duck	26/09/2016	28/09/2016
217329	Influenza - Avian	H5N1 HPAI	Africa	Northern Africa	Egypt	New Valley	Mahoub	25.5166	29.0261	National authorities	Confirmed	Domestic	Unspecified Bird	26/09/2016	28/09/2016
217625	Influenza - Avian	H5N1 HPAI	Africa	Western Africa	Ghana	Greater Accra	Santa Maria	5.59971	-0.27262	WOAH (former OIE)	Confirmed	Domestic	Unspecified Bird	25/09/2016	2016-08-10
216967	Influenza - Avian	H5N1 HPAI	Africa	Western Africa	Nigeria	Nassarawa	Koso	9.2204	7.736	WOAH (former OIE)	Confirmed	Domestic	Chicken	13/09/2016	27/09/2016
216965	Influenza - Avian	H5N1 HPAI	Africa	Western Africa	Nigeria	Edo	Oshimili	6.64778	6.23292	WOAH (former OIE)	Confirmed	Domestic	Chicken	2016-12-09	27/09/2016
216966	Influenza - Avian	H5N1 HPAI	Africa	Western Africa	Nigeria	Plateau	Toro	8.98674	10.0351	WOAH (former OIE)	Confirmed	Domestic	Chicken	2016-11-09	27/09/2016
217624	Influenza - Avian	H5N1 HPAI	Africa	Western Africa	Ghana	Greater Accra	Ablekuma	5.63752	-0.32639	WOAH (former OIE)	Confirmed	Domestic	Unspecified Bird	2016-11-09	2016-08-10
216328	Influenza - Avian	H5N1 HPAI	Africa	Western Africa	Ghana	Greater Accra	Nungua Estates	5.59915	-0.08999	WOAH (former OIE)	Confirmed	Domestic	Chicken	2016-08-09	14/09/2016
216327	Influenza - Avian	H5N1 HPAI	Africa	Western Africa	Ghana	Greater Accra	Nungua Odukomata	5.60808	-0.07125	WOAH (former OIE)	Confirmed	Domestic	Unspecified Bird	2016-01-09	14/09/2016
217434	Influenza - Avian	H5N1 HPAI	Africa	Western Africa	Nigeria	Bayelsa	Abiokpor	5.1432	6.4051	WOAH (former OIE)	Confirmed	Domestic	Unspecified Bird	30/08/2016	2016-04-10
216326	Influenza - Avian	H5N1 HPAI	Africa	Middle Africa	Cameroon	Ouest	Nzemgouen	5.46131	10.4485	WOAH (former OIE)	Confirmed	Domestic	Unspecified Bird	29/08/2016	14/09/2016
215872	Influenza - Avian	H5N1 HPAI	Africa	Northern Africa	Egypt	Aswan	Tag	24.9305	32.8545	National authorities	Confirmed	Domestic	Duck	24/08/2016	25/08/2016
215872	Influenza - Avian	H5N1 HPAI	Africa	Northern Africa	Egypt	Aswan	Tag	24.9305	32.8545	National authorities	Confirmed	Domestic	Goose	24/08/2016	25/08/2016
215872	Influenza - Avian	H5N1 HPAI	Africa	Northern Africa	Egypt	Aswan	Tag	24.9305	32.8545	National authorities	Confirmed	Domestic	Unspecified Bird	24/08/2016	25/08/2016
216308	Influenza - Avian	H5N1 HPAI	Africa	Western Africa	Ghana	Central	Near New Kasoa Market	5.5506	-0.42809	WOAH (former OIE)	Confirmed	Domestic	Unspecified Bird	23/08/2016	2016-10-09
215810	Influenza - Avian	H5N1 HPAI	Africa	Western Africa	Togo	Maritime	Adidogome	6.17555	1.19194	WOAH (former OIE)	Confirmed	Domestic	Unspecified Bird	19/08/2016	24/08/2016
215871	Influenza - Avian	H5N1 HPAI	Africa	Northern Africa	Egypt	Cairo	Elkhalifa	30.0186	31.2715	National authorities	Confirmed	Domestic	Duck	19/08/2016	21/08/2016
215809	Influenza - Avian	H5N1 HPAI	Africa	Western Africa	Togo	Maritime	AdÃ©tikope	6.31329	1.21633	WOAH (former OIE)	Confirmed	Domestic	Unspecified Bird	18/08/2016	24/08/2016
216307	Influenza - Avian	H5N1 HPAI	Africa	Western Africa	Ghana	Greater Accra	Teshie South Sutsuruno	5.5855	-0.1155	WOAH (former OIE)	Confirmed	Domestic	Chicken	18/08/2016	2016-10-09
217596	Influenza - Avian	H5N1 HPAI	Africa	Western Africa	CÃ´te d'Ivoire	District autonome de Abidjan	Yopougon (Songon Agba AttiÃ©)	5.35445	-4.25807	WOAH (former OIE)	Confirmed	Domestic	Chicken	18/08/2016	2016-05-09
215998	Influenza - Avian	H5N1 HPAI	Africa	Western Africa	Ghana	Central	Kasoa American Town	5.53493	-0.43527	WOAH (former OIE)	Confirmed	Domestic	Chicken	14/08/2016	31/08/2016
216306	Influenza - Avian	H5N1 HPAI	Africa	Western Africa	Ghana	Central	Teshie Nungua Estates	5.59962	-0.8984	WOAH (former OIE)	Confirmed	Domestic	Chicken	13/08/2016	2016-10-09
215620	Influenza - Avian	H5N1 HPAI	Africa	Northern Africa	Egypt	Kalyoubia	Sheben Elkanater	30.2975	31.3138	National authorities	Confirmed	Domestic	Duck	2016-07-08	2016-09-08
216546	Influenza - Avian	H5N2 LPAI	Africa	Southern Africa	South Africa	Western Cape	LPAI_2014_H5N2_057	-33.8	22.5	WOAH (former OIE)	Confirmed	Domestic	Ostrich	2016-04-08	20/09/2016
215619	Influenza - Avian	H5N1 HPAI	Africa	Northern Africa	Egypt	Assiut	Assuit	27.221	31.0533	National authorities	Confirmed	Domestic	Duck	2016-03-08	2016-04-08
215995	Influenza - Avian	H5N1 HPAI	Africa	Western Africa	Ghana	Greater Accra	Juma	5.60388	-0.34729	WOAH (former OIE)	Confirmed	Domestic	Chicken	2016-02-08	31/08/2016
215618	Influenza - Avian	H5N1 HPAI	Africa	Northern Africa	Egypt	Giza	Kirdasa	30.0317	31.1119	National authorities	Confirmed	Domestic	Chicken	2016-01-08	2016-03-08
215617	Influenza - Avian	H5N1 HPAI	Africa	Northern Africa	Egypt	Kalyoubia	Negabas	30.4499	31.2007	National authorities	Confirmed	Domestic	Chicken	30/07/2016	2016-02-08
217357	Influenza - Avian	H5N1 HPAI	Africa	Western Africa	CÃ´te d'Ivoire	District autonome de Abidjan	Yopougon (Songon Agba AttiÃ©)	5.35445	-4.25807	WOAH (former OIE)	Confirmed	Domestic	Chicken	27/07/2016	2016-03-10
215104	Influenza - Avian	H5N1 HPAI	Africa	Northern Africa	Egypt	Giza	Osiem district	30.0167	31.2167	FAO Field Officer	Confirmed			24/07/2016	2016-03-08	1	1
215994	Influenza - Avian	H5N1 HPAI	Africa	Western Africa	Ghana	Greater Accra	Mallam Kokrokoo	5.54519	-0.39011	WOAH (former OIE)	Confirmed	Domestic	Chicken	20/07/2016	31/08/2016
215002	Influenza - Avian	H5N1 HPAI	Africa	Northern Africa	Egypt	Shrkia	Elzaqaziq	30.5878	31.4929	National authorities	Confirmed	Domestic	Chicken	18/07/2016	20/07/2016
215002	Influenza - Avian	H5N1 HPAI	Africa	Northern Africa	Egypt	Shrkia	Elzaqaziq	30.5878	31.4929	National authorities	Confirmed	Domestic	Duck	18/07/2016	20/07/2016
215002	Influenza - Avian	H5N1 HPAI	Africa	Northern Africa	Egypt	Shrkia	Elzaqaziq	30.5878	31.4929	National authorities	Confirmed	Domestic	Unspecified Bird	18/07/2016	20/07/2016
215000	Influenza - Avian	H5N1 HPAI	Africa	Northern Africa	Egypt	Cairo	Banha	30.1252	31.3392	National authorities	Confirmed	Domestic	Chicken	2016-10-07	2016-12-07
215001	Influenza - Avian	H5N1 HPAI	Africa	Northern Africa	Egypt	Giza	Shebin Elkanater	30.1265	31.1451	National authorities	Confirmed	Domestic	Chicken	2016-10-07	2016-12-07
216044	Influenza - Avian	H5N2 LPAI	Africa	Southern Africa	South Africa	Western Cape	LPAI_2014_H5N2_056	-33.5	22.7	WOAH (former OIE)	Confirmed	Domestic	Ostrich	2016-10-07	2016-02-09
218240	Influenza - Avian	H7N2 LPAI	Africa	Southern Africa	South Africa	Western Cape	LPAI_H7N2_2016_001	-33.5	22.7	WOAH (former OIE)	Confirmed	Domestic	Ostrich	2016-10-07	24/10/2016
215094	Influenza - Avian	H5N1 HPAI	Africa	Western Africa	Nigeria	Oyo	Oyedele	7.35585	3.81306	WOAH (former OIE)	Confirmed	Domestic	Unspecified Bird	2016-08-07	2016-03-08
214115	Influenza - Avian	H5N1 HPAI	Africa	Northern Africa	Egypt	Assiut	Assiut	27.1172	31.2324	National authorities	Confirmed	Domestic	Turkey	2016-07-07	2016-08-07
215190	Influenza - Avian		Africa	Western Africa	Ghana	Greater Accra	Ashalaja	5.65615	-0.36013	WOAH (former OIE)	Confirmed	Domestic	Unspecified Bird	2016-07-07	2016-05-08
214114	Influenza - Avian	H5N1 HPAI	Africa	Northern Africa	Egypt	Menia	Elmenia	28.1005	30.641	National authorities	Confirmed	Domestic	Chicken	2016-05-07	2016-06-07
214114	Influenza - Avian	H5N1 HPAI	Africa	Northern Africa	Egypt	Menia	Elmenia	28.1005	30.641	National authorities	Confirmed	Domestic	Duck	2016-05-07	2016-06-07
214114	Influenza - Avian	H5N1 HPAI	Africa	Northern Africa	Egypt	Menia	Elmenia	28.1005	30.641	National authorities	Confirmed	Domestic	Turkey	2016-05-07	2016-06-07
214114	Influenza - Avian	H5N1 HPAI	Africa	Northern Africa	Egypt	Menia	Elmenia	28.1005	30.641	National authorities	Confirmed	Domestic	Unspecified Bird	2016-05-07	2016-06-07
214112	Influenza - Avian	H5N1 HPAI	Africa	Northern Africa	Egypt	Kalyoubia	Banha	30.4525	31.2011	National authorities	Confirmed	Domestic	Duck	2016-04-07	2016-05-07
214113	Influenza - Avian	H5N1 HPAI	Africa	Northern Africa	Egypt	Kalyoubia	Shebin Elkanater	30.2962	31.3069	National authorities	Confirmed	Domestic	Duck	2016-04-07	2016-05-07
214920	Influenza - Avian	H5N1 HPAI	Africa	Western Africa	CÃ´te d'Ivoire	District autonome de Abidjan	Songon-Agban	5.32978	-4.23876	WOAH (former OIE)	Confirmed	Domestic	Chicken	2016-04-07	27/07/2016
214921	Influenza - Avian	H5N1 HPAI	Africa	Western Africa	CÃ´te d'Ivoire	District autonome de Abidjan	Songon -Aghan	5.33107	-4.23869	WOAH (former OIE)	Confirmed	Domestic	Chicken	2016-04-07	27/07/2016
214029	Influenza - Avian	H5N1 HPAI	Africa	Western Africa	Ghana	Central	Kasoa	5.54708	-0.42547	WOAH (former OIE)	Confirmed	Domestic	Chicken	2016-03-07	2016-11-07
215189	Influenza - Avian		Africa	Western Africa	Ghana	Central	Kasoa	5.54708	-0.42547	WOAH (former OIE)	Confirmed	Domestic	Unspecified Bird	2016-02-07	2016-05-08
214028	Influenza - Avian	H5N1 HPAI	Africa	Western Africa	Ghana	Greater Accra	Old Amanfro	5.54819	-0.38646	WOAH (former OIE)	Confirmed	Domestic	Chicken	2016-01-07	2016-11-07
215241	Influenza - Avian	H5N1 HPAI	Africa	Western Africa	Ghana	Greater Accra	New Bortiano	5.5337	-0.35158	WOAH (former OIE)	Confirmed	Domestic	Unspecified Bird	2016-01-07	2016-05-08
215993	Influenza - Avian	H5N1 HPAI	Africa	Western Africa	Ghana	Greater Accra	Old Amanfro	5.54819	-0.38646	WOAH (former OIE)	Confirmed	Domestic	Chicken	30/06/2016	31/08/2016
213930	Influenza - Avian	H5N1 HPAI	Africa	Northern Africa	Egypt	Luxor	Dabâ€™aa	25.6605	32.6549	National authorities	Confirmed	Domestic	Chicken	25/06/2016	27/06/2016
213710	Influenza - Avian	H5N1 HPAI	Africa	Northern Africa	Egypt	Luxor	Elomda	25.6605	32.6549	National authorities	Confirmed	Domestic	Chicken	24/06/2016	25/06/2016
214919	Influenza - Avian	H5N1 HPAI	Africa	Western Africa	CÃ´te d'Ivoire	District autonome de Abidjan	Eloka-Bingerville	5.29464	-3.78339	WOAH (former OIE)	Confirmed	Domestic	Chicken	24/06/2016	27/07/2016
215021	Influenza - Avian	H5N2 LPAI	Africa	Southern Africa	South Africa	Eastern Cape	LPAI_2014_H5N2_055	-33	24.3	WOAH (former OIE)	Confirmed	Domestic	Ostrich	24/06/2016	2016-02-08
213709	Influenza - Avian	H5N1 HPAI	Africa	Northern Africa	Egypt	Menia	Beni mazar	28.5203	30.7393	National authorities	Confirmed	Domestic	Duck	23/06/2016	24/06/2016
213709	Influenza - Avian	H5N1 HPAI	Africa	Northern Africa	Egypt	Menia	Beni mazar	28.5203	30.7393	National authorities	Confirmed	Domestic	Turkey	23/06/2016	24/06/2016
213709	Influenza - Avian	H5N1 HPAI	Africa	Northern Africa	Egypt	Menia	Beni mazar	28.5203	30.7393	National authorities	Confirmed	Domestic	Unspecified Bird	23/06/2016	24/06/2016
213929	Influenza - Avian	H5N1 HPAI	Africa	Northern Africa	Egypt	Shrkia	Belbies	30.4096	31.5285	National authorities	Confirmed	Domestic	Duck	23/06/2016	25/06/2016
213708	Influenza - Avian	H5N1 HPAI	Africa	Northern Africa	Egypt	Assiut	Assiut	27.221	31.0533	National authorities	Confirmed	Domestic	Duck	22/06/2016	23/06/2016
213713	Influenza - Avian	H5N1 HPAI	Africa	Western Africa	Nigeria	Lagos	Olorunda	6.42202	2.90235	WOAH (former OIE)	Confirmed	Domestic	Chicken	22/06/2016	28/06/2016
215020	Influenza - Avian	H5N2 LPAI	Africa	Southern Africa	South Africa	Eastern Cape	LPAI_2014_H5N2_054	-32.7	24.4	WOAH (former OIE)	Confirmed	Domestic	Ostrich	22/06/2016	2016-02-08
213355	Influenza - Avian	H5N1 HPAI	Africa	Northern Africa	Egypt	Cairo	Kafr Elawy	29.8656	31.3308	National authorities	Confirmed	Domestic	Chicken	17/06/2016	18/06/2016
213354	Influenza - Avian	H5N1 HPAI	Africa	Northern Africa	Egypt	Shrkia	Ind Elaas	30.8347	31.6488	National authorities	Confirmed	Domestic	Duck	16/06/2016	18/06/2016
213353	Influenza - Avian	H5N1 HPAI	Africa	Northern Africa	Egypt	Beni Suef	Halba	29.092	31.0744	National authorities	Confirmed	Domestic	Chicken	15/06/2016	17/06/2016
213352	Influenza - Avian	H5N1 HPAI	Africa	Northern Africa	Egypt	Dakahlia	Aga	30.8945	31.3066	National authorities	Confirmed	Domestic	Duck	2016-12-06	14/06/2016
213854	Influenza - Avian	H5N1 HPAI	Africa	Western Africa	Ghana	Greater Accra	Accra Academy Secondary School	5.5772	-0.2413	WOAH (former OIE)	Confirmed	Domestic	Chicken	2016-11-06	28/06/2016
214759	Influenza - Avian	H5N1 HPAI	Africa	Northern Africa	Egypt	Menia	Menia Governorate	28.11	30.11	WHO	Confirmed			2016-11-06	2016-11-06	1
213853	Influenza - Avian	H5N1 HPAI	Africa	Western Africa	Ghana	Ashanti	Amadom Adankwame	6.76478	-1.7972	WOAH (former OIE)	Confirmed	Domestic	Chicken	2016-10-06	28/06/2016
213350	Influenza - Avian	H5N1 HPAI	Africa	Northern Africa	Egypt	Menia	Bani Mazar	28.5203	30.7393	National authorities	Confirmed	Domestic	Duck	2016-09-06	2016-10-06
213351	Influenza - Avian	H5N1 HPAI	Africa	Northern Africa	Egypt	Assiut	Assuit	27.1617	31.2027	National authorities	Confirmed	Domestic	Duck	2016-09-06	2016-10-06
213349	Influenza - Avian	H5N1 HPAI	Africa	Northern Africa	Egypt	Giza	Badrashin	29.8251	31.2373	National authorities	Confirmed	Domestic	Duck	2016-08-06	2016-09-06
214760	Influenza - Avian	H5N1 HPAI	Africa	Northern Africa	Egypt	Giza	Cairo Governorate	30.0333	31.2167	WHO	Confirmed			2016-08-06	2016-08-06	1
213346	Influenza - Avian	H5N1 HPAI	Africa	Northern Africa	Egypt	Fayoum	Dar Elramad	29.3007	30.8899	National authorities	Confirmed	Domestic	Duck	2016-07-06	2016-08-06
213347	Influenza - Avian	H5N1 HPAI	Africa	Northern Africa	Egypt	Fayoum	Grafeks	29.4422	30.832	National authorities	Confirmed	Domestic	Chicken	2016-07-06	2016-08-06
213348	Influenza - Avian	H5N1 HPAI	Africa	Northern Africa	Egypt	Fayoum	Selien	29.4422	30.832	National authorities	Confirmed	Domestic	Chicken	2016-07-06	2016-08-06
213345	Influenza - Avian	H5N1 HPAI	Africa	Northern Africa	Egypt	Kalyoubia	Shebin elkanater	30.2975	31.3138	National authorities	Confirmed	Domestic	Turkey	2016-06-06	2016-07-06
213174	Influenza - Avian	H5N1 HPAI	Africa	Middle Africa	Cameroon	Adamaoua	Djerem (Dabeer village)	6.65466	12.0986	FAO Field Officer	Confirmed	Domestic	Chicken	2016-04-06	2016-12-06
213045	Influenza - Avian	H5N1 HPAI	Africa	Western Africa	Nigeria	Abuja	Busaru	8.8508	7.1715	WOAH (former OIE)	Confirmed	Domestic	Chicken	2016-03-06	2016-09-06
213978	Influenza - Avian	H5N1 HPAI	Africa	Middle Africa	Cameroon	Centre	Jouvence	3.82969	11.4796	WOAH (former OIE)	Confirmed	Domestic	Chicken	2016-03-06	2016-04-07
213342	Influenza - Avian	H5N1 HPAI	Africa	Northern Africa	Egypt	Menia	Malata	28.6413	30.764	National authorities	Confirmed	Domestic	Chicken	2016-02-06	2016-03-06
213343	Influenza - Avian	H5N1 HPAI	Africa	Northern Africa	Egypt	Gharbia	Berma	30.8074	31.04	National authorities	Confirmed	Domestic	Duck	2016-02-06	2016-03-06
213344	Influenza - Avian	H5N1 HPAI	Africa	Northern Africa	Egypt	Fayoum	Safrawia	29.3744	30.6901	National authorities	Confirmed	Domestic	Chicken	2016-02-06	2016-03-06
213977	Influenza - Avian	H5N1 HPAI	Africa	Middle Africa	Cameroon	Sud	New-Bell	2.93012	11.1476	WOAH (former OIE)	Confirmed	Domestic	Chicken	2016-01-06	2016-04-07
212731	Influenza - Avian	H5N1 HPAI	Africa	Middle Africa	Cameroon	Ouest	Bafoussam	5.4928	10.3973	FAO Field Officer	Confirmed	Domestic	Chicken	31/05/2016	31/05/2016
212944	Influenza - Avian	H5N1 HPAI	Africa	Middle Africa	Cameroon	Ouest	Bayangam	5.29566	10.4516	FAO Field Officer	Confirmed	Domestic	Unspecified Bird	31/05/2016	31/05/2016
212944	Influenza - Avian	H5N1 HPAI	Africa	Middle Africa	Cameroon	Ouest	Bayangam	5.29566	10.4516	FAO Field Officer	Confirmed	Domestic	Swine	31/05/2016	31/05/2016
213341	Influenza - Avian	H5N1 HPAI	Africa	Northern Africa	Egypt	Dakahlia	Baramoun	31.0523	31.452	National authorities	Confirmed	Domestic	Chicken	31/05/2016	2016-01-06
214918	Influenza - Avian	H5N1 HPAI	Africa	Western Africa	CÃ´te d'Ivoire	Lacs	Nâ€™gattakro district	7.278	-5.0275	WOAH (former OIE)	Confirmed	Domestic	Duck	31/05/2016	27/07/2016
213340	Influenza - Avian	H5N1 HPAI	Africa	Northern Africa	Egypt	Fayoum	Kum Ashiem	29.4684	30.9717	National authorities	Confirmed	Domestic	Chicken	30/05/2016	31/05/2016
213976	Influenza - Avian	H5N1 HPAI	Africa	Middle Africa	Cameroon	Centre	AkoudouÃ© II (Biyem Assi)	3.83296	11.4708	WOAH (former OIE)	Confirmed	Domestic	Chicken	30/05/2016	2016-04-07
214758	Influenza - Avian	H5N1 HPAI	Africa	Northern Africa	Egypt	Cairo	Cairo	30.05	31.2333	WHO	Confirmed			30/05/2016	30/05/2016	1
213339	Influenza - Avian	H5N1 HPAI	Africa	Northern Africa	Egypt	Dakahlia	Aga	30.8945	31.3066	National authorities	Confirmed	Domestic	Chicken	29/05/2016	31/05/2016
213975	Influenza - Avian	H5N1 HPAI	Africa	Middle Africa	Cameroon	Sud	Monelam	2.88631	11.1148	WOAH (former OIE)	Confirmed	Domestic	Unspecified Bird	29/05/2016	2016-04-07
212957	Influenza - Avian	H5N1 HPAI	Africa	Western Africa	Nigeria	Kaduna	Rigasa	10.5232	7.40121	WOAH (former OIE)	Confirmed	Domestic	Chicken	28/05/2016	2016-06-06
212686	Influenza - Avian	H5N1 HPAI	Africa	Northern Africa	Egypt	Giza	Meit Rahina	29.8251	31.2373	National authorities	Confirmed	Domestic	Chicken	26/05/2016	28/05/2016
212686	Influenza - Avian	H5N1 HPAI	Africa	Northern Africa	Egypt	Giza	Meit Rahina	29.8251	31.2373	National authorities	Confirmed	Domestic	Turkey	26/05/2016	28/05/2016
212686	Influenza - Avian	H5N1 HPAI	Africa	Northern Africa	Egypt	Giza	Meit Rahina	29.8251	31.2373	National authorities	Confirmed	Domestic	Unspecified Bird	26/05/2016	28/05/2016
213974	Influenza - Avian	H5N1 HPAI	Africa	Middle Africa	Cameroon	Centre	Mekounou - Afanoyoa	3.75567	11.4682	WOAH (former OIE)	Confirmed	Domestic	Chicken	26/05/2016	2016-04-07
212683	Influenza - Avian	H5N1 HPAI	Africa	Northern Africa	Egypt	Assiut	Darout	27.5391	30.7691	National authorities	Confirmed	Domestic	Duck	25/05/2016	27/05/2016
212684	Influenza - Avian	H5N1 HPAI	Africa	Northern Africa	Egypt	Giza	Badrashin	29.8251	31.2373	National authorities	Confirmed	Domestic	Duck	25/05/2016	27/05/2016
212685	Influenza - Avian	H5N1 HPAI	Africa	Northern Africa	Egypt	Shrkia	Elgharbi	30.5878	31.4929	National authorities	Confirmed	Domestic	Chicken	25/05/2016	27/05/2016
212685	Influenza - Avian	H5N1 HPAI	Africa	Northern Africa	Egypt	Shrkia	Elgharbi	30.5878	31.4929	National authorities	Confirmed	Domestic	Duck	25/05/2016	27/05/2016
212685	Influenza - Avian	H5N1 HPAI	Africa	Northern Africa	Egypt	Shrkia	Elgharbi	30.5878	31.4929	National authorities	Confirmed	Domestic	Goose	25/05/2016	27/05/2016
212685	Influenza - Avian	H5N1 HPAI	Africa	Northern Africa	Egypt	Shrkia	Elgharbi	30.5878	31.4929	National authorities	Confirmed	Domestic	Unspecified Bird	25/05/2016	27/05/2016
213972	Influenza - Avian	H5N1 HPAI	Africa	Middle Africa	Cameroon	Sud	Ebolowa Si II	2.90974	11.1453	WOAH (former OIE)	Confirmed	Domestic	Duck	24/05/2016	2016-04-07
213973	Influenza - Avian	H5N1 HPAI	Africa	Middle Africa	Cameroon	Sud	Angale	2.90973	11.1453	WOAH (former OIE)	Confirmed	Domestic	Chicken	24/05/2016	2016-04-07
212682	Influenza - Avian	H5N1 HPAI	Africa	Northern Africa	Egypt	Kalyoubia	Shebeen	30.2975	31.3138	National authorities	Confirmed	Domestic	Duck	23/05/2016	25/05/2016
213969	Influenza - Avian	H5N1 HPAI	Africa	Middle Africa	Cameroon	Sud	Haoussa area.	2.90803	11.1808	WOAH (former OIE)	Confirmed	Domestic	Duck	23/05/2016	2016-04-07
213970	Influenza - Avian	H5N1 HPAI	Africa	Middle Africa	Cameroon	Sud	John Holth	2.93836	11.1466	WOAH (former OIE)	Confirmed	Domestic	Chicken	23/05/2016	2016-04-07
213971	Influenza - Avian	H5N1 HPAI	Africa	Middle Africa	Cameroon	Centre	Nkolodom	3.95004	11.4981	WOAH (former OIE)	Confirmed	Domestic	Chicken	23/05/2016	2016-04-07
212728	Influenza - Avian	H5N1 HPAI	Africa	Middle Africa	Cameroon	Sud	Ebolowa	2.91507	11.1638	FAO Field Officer	Confirmed	Domestic	Unspecified Bird	21/05/2016	31/05/2016
212729	Influenza - Avian	H5N1 HPAI	Africa	Middle Africa	Cameroon	Centre	YaoundÃ©	3.86195	11.5332	FAO Field Officer	Confirmed	Domestic	Unspecified Bird	21/05/2016	31/05/2016
213175	Influenza - Avian	H5N1 HPAI	Africa	Middle Africa	Cameroon	Sud	Ebolowa	2.93842	11.1623	FAO Field Officer	Confirmed	Domestic	Chicken	21/05/2016	2016-12-06
212663	Influenza - Avian	H5N1 HPAI	Africa	Middle Africa	Cameroon	Centre	Complexe Avicole de Mvog-Betsi	3.86547	11.4846	FAO Field Officer	Confirmed	Domestic	Chicken	20/05/2016	24/05/2016
212611	Influenza - Avian	H5N1 HPAI	Africa	Northern Africa	Egypt	Beni Suef	Somesta	28.9515	30.8526	National authorities	Confirmed	Domestic	Duck	17/05/2016	18/05/2016
212612	Influenza - Avian	H5N1 HPAI	Africa	Northern Africa	Egypt	Gharbia	Santa	30.7715	31.1022	National authorities	Confirmed	Domestic	Chicken	17/05/2016	18/05/2016
212610	Influenza - Avian	H5N1 HPAI	Africa	Northern Africa	Egypt	Fayoum	Azab	29.3007	30.8899	National authorities	Confirmed	Domestic	Chicken	16/05/2016	18/05/2016
212609	Influenza - Avian	H5N1 HPAI	Africa	Northern Africa	Egypt	Qena	Saiada	26.1388	32.4524	National authorities	Confirmed	Domestic	Chicken	14/05/2016	16/05/2016
214917	Influenza - Avian	H5N1 HPAI	Africa	Western Africa	CÃ´te d'Ivoire	Lacs	Sokoura Fandekenin district	7.3442	-5.0423	WOAH (former OIE)	Confirmed	Domestic	Unspecified Bird	13/05/2016	27/07/2016
212280	Influenza - Avian	H5N1 HPAI	Africa	Northern Africa	Egypt	Menia	Elmenia	28.1018	30.7219	National authorities	Confirmed	Domestic	Duck	2016-12-05	14/05/2016
212281	Influenza - Avian	H5N1 HPAI	Africa	Northern Africa	Egypt	Fayoum	Mansia	29.3007	30.8899	National authorities	Confirmed	Domestic	Duck	2016-12-05	14/05/2016
212608	Influenza - Avian	H5N1 HPAI	Africa	Northern Africa	Egypt	Qena	Eldeeb	25.8532	32.7945	National authorities	Confirmed	Domestic	Chicken	2016-12-05	14/05/2016
212278	Influenza - Avian	H5N1 HPAI	Africa	Northern Africa	Egypt	Assiut	Dayrout	27.5391	30.7691	National authorities	Confirmed	Domestic	Turkey	2016-11-05	13/05/2016
212279	Influenza - Avian	H5N1 HPAI	Africa	Northern Africa	Egypt	Assiut	Assiut	27.1617	31.2027	National authorities	Confirmed	Domestic	Turkey	2016-11-05	13/05/2016
212277	Influenza - Avian	H5N1 HPAI	Africa	Northern Africa	Egypt	Menia	Elmenia	28.1018	30.7219	National authorities	Confirmed	Domestic	Chicken	2016-10-05	2016-12-05
212274	Influenza - Avian	H5N1 HPAI	Africa	Northern Africa	Egypt	Fayoum	Senuris	29.4422	30.832	National authorities	Confirmed	Domestic	Chicken	2016-09-05	2016-11-05
212274	Influenza - Avian	H5N1 HPAI	Africa	Northern Africa	Egypt	Fayoum	Senuris	29.4422	30.832	National authorities	Confirmed	Domestic	Duck	2016-09-05	2016-11-05
212274	Influenza - Avian	H5N1 HPAI	Africa	Northern Africa	Egypt	Fayoum	Senuris	29.4422	30.832	National authorities	Confirmed	Domestic	Unspecified Bird	2016-09-05	2016-11-05
212275	Influenza - Avian	H5N1 HPAI	Africa	Northern Africa	Egypt	Kalyoubia	Shebin elkanater	30.2975	31.3138	National authorities	Confirmed	Domestic	Duck	2016-09-05	2016-11-05
212276	Influenza - Avian	H5N1 HPAI	Africa	Northern Africa	Egypt	Shrkia	Mashtool EL souk	30.3608	31.3711	National authorities	Confirmed	Domestic	Turkey	2016-09-05	2016-11-05
217694	Influenza - Avian	H5N1 HPAI	Africa	Northern Africa	Egypt	Fayoum	Fayoum	29.3032	30.5718	FAO Field Officer	Confirmed			2016-07-05	2016-03-08	1	1
212025	Influenza - Avian	H5N1 HPAI	Africa	Northern Africa	Egypt	Beni Suef	Herbashant	28.9529	30.9628	National authorities	Confirmed	Domestic	Duck	2016-05-05	2016-06-05
212024	Influenza - Avian	H5N1 HPAI	Africa	Northern Africa	Egypt	Shrkia	Rawda	30.7506	31.8759	National authorities	Confirmed	Domestic	Chicken	2016-04-05	2016-06-05
212024	Influenza - Avian	H5N1 HPAI	Africa	Northern Africa	Egypt	Shrkia	Rawda	30.7506	31.8759	National authorities	Confirmed	Domestic	Duck	2016-04-05	2016-06-05
212024	Influenza - Avian	H5N1 HPAI	Africa	Northern Africa	Egypt	Shrkia	Rawda	30.7506	31.8759	National authorities	Confirmed	Domestic	Unspecified Bird	2016-04-05	2016-06-05
212293	Influenza - Avian	H5N1 HPAI	Africa	Northern Africa	Egypt	Dakahlia	Talkha	31.1092	31.3832	National authorities	Confirmed			2016-01-05	16/05/2016	1	1
212023	Influenza - Avian	H5N1 HPAI	Africa	Northern Africa	Egypt	Qena	Gabalawy	26.0818	32.7493	National authorities	Confirmed	Domestic	Chicken	28/04/2016	30/04/2016
212498	Influenza - Avian	H5N1 HPAI	Africa	Western Africa	Ghana	Central	CP Roman	5.51299	-0.45118	WOAH (former OIE)	Confirmed	Domestic	Chicken	25/04/2016	15/05/2016
212542	Influenza - Avian	H5N1 HPAI	Africa	Western Africa	Ghana	Central	CP Roman	5.51299	-0.45118	WOAH (former OIE)	Confirmed	Domestic	Chicken	25/04/2016	13/05/2016
211895	Influenza - Avian	H5N1 HPAI	Africa	Northern Africa	Egypt	Menia	Gharbia	28.1018	30.7219	National authorities	Confirmed	Domestic	Chicken	21/04/2016	22/04/2016
211894	Influenza - Avian	H5N1 HPAI	Africa	Northern Africa	Egypt	Assiut	Assuit	27.1617	31.2027	National authorities	Confirmed	Domestic	Duck	20/04/2016	22/04/2016
211894	Influenza - Avian	H5N1 HPAI	Africa	Northern Africa	Egypt	Assiut	Assuit	27.1617	31.2027	National authorities	Confirmed	Domestic	Turkey	20/04/2016	22/04/2016
211894	Influenza - Avian	H5N1 HPAI	Africa	Northern Africa	Egypt	Assiut	Assuit	27.1617	31.2027	National authorities	Confirmed	Domestic	Unspecified Bird	20/04/2016	22/04/2016
211896	Influenza - Avian	H5N1 HPAI	Africa	Northern Africa	Egypt	Giza	Badrasheen	29.8251	31.2373	National authorities	Confirmed	Domestic	Duck	20/04/2016	22/04/2016
211860	Influenza - Avian	H5N1 HPAI	Africa	Western Africa	Ghana	Greater Accra	Ablekuma NIC	5.59151	-0.226957	FAO Field Officer	Confirmed	Domestic	Chicken	15/04/2016	19/04/2016
211857	Influenza - Avian	H5N1 HPAI	Africa	Western Africa	Ghana	Eastern	Kpong	6.14182	0.05132	FAO Field Officer	Confirmed	Domestic	Chicken	14/04/2016	13/05/2016
212495	Influenza - Avian	H5N1 HPAI	Africa	Western Africa	Ghana	Western	Brenukyim	5.29234	-1.98894	WOAH (former OIE)	Confirmed	Domestic	Chicken	2016-12-04	22/04/2016
211893	Influenza - Avian	H5N1 HPAI	Africa	Northern Africa	Egypt	Fayoum	Gabal	29.2084	30.7094	National authorities	Confirmed	Domestic	Duck	2016-10-04	20/04/2016
211990	Influenza - Avian	H9N2 LPAI	Africa	Northern Africa	Egypt	Cairo	Minshat Nasir	30.0428	31.284	National authorities	Confirmed			2016-10-04	27/04/2016	1
211892	Influenza - Avian	H5N1 HPAI	Africa	Northern Africa	Egypt	Cairo	Alo	29.8656	31.3308	National authorities	Confirmed	Domestic	Chicken	2016-09-04	17/04/2016
211891	Influenza - Avian	H5N1 HPAI	Africa	Northern Africa	Egypt	New Valley	Meza	25.4269	30.5613	National authorities	Confirmed	Domestic	Chicken	2016-08-04	16/04/2016
211812	Influenza - Avian	H5N1 HPAI	Africa	Northern Africa	Egypt	Suhag	Nazlet El Hagar	26.6887	31.4705	National authorities	Confirmed	Domestic	Chicken	2016-07-04	2016-09-04
211812	Influenza - Avian	H5N1 HPAI	Africa	Northern Africa	Egypt	Suhag	Nazlet El Hagar	26.6887	31.4705	National authorities	Confirmed	Domestic	Duck	2016-07-04	2016-09-04
211812	Influenza - Avian	H5N1 HPAI	Africa	Northern Africa	Egypt	Suhag	Nazlet El Hagar	26.6887	31.4705	National authorities	Confirmed	Domestic	Unspecified Bird	2016-07-04	2016-09-04
211754	Influenza - Avian	H5N1 HPAI	Africa	Northern Africa	Egypt	Cairo	Ghanem	30.0537	31.2646	National authorities	Confirmed	Domestic	Duck	2016-06-04	2016-07-04
211811	Influenza - Avian	H5N1 HPAI	Africa	Northern Africa	Egypt	Qena	Azazia	26.1388	32.4524	National authorities	Confirmed	Domestic	Turkey	2016-05-04	2016-08-04
212494	Influenza - Avian	H5N1 HPAI	Africa	Western Africa	Ghana	Eastern	Abusia Kope	6.14182	0.05132	WOAH (former OIE)	Confirmed	Domestic	Chicken	2016-03-04	22/04/2016
212002	Influenza - Avian	H5N1 HPAI	Africa	Western Africa	Nigeria	Kaduna	Zaria	11.1005	7.7438	FAO Field Officer	Confirmed	Domestic	Chicken	2016-02-04	2016-05-04
211715	Influenza - Avian	H5N1 HPAI	Africa	Western Africa	Nigeria	Plateau	Bamkap	9.83279	8.86445	WOAH (former OIE)	Confirmed	Domestic	Chicken	2016-01-04	2016-03-04
211753	Influenza - Avian	H5N1 HPAI	Africa	Northern Africa	Egypt	Cairo	Elkhalifa	30.0186	31.2715	National authorities	Confirmed	Domestic	Duck	2016-01-04	2016-03-04
211713	Influenza - Avian	H5N1 HPAI	Africa	Western Africa	Nigeria	Kaduna	Ranya Lowcost	9.8802	8.0058	WOAH (former OIE)	Confirmed	Domestic	Chicken	31/03/2016	2016-03-04
211714	Influenza - Avian	H5N1 HPAI	Africa	Western Africa	Nigeria	Plateau	Rantya	9.85405	8.85002	WOAH (former OIE)	Confirmed	Domestic	Chicken	31/03/2016	2016-03-04
211751	Influenza - Avian	H5N1 HPAI	Africa	Northern Africa	Egypt	Beni Suef	Badhel	28.9515	30.8526	National authorities	Confirmed	Domestic	Chicken	31/03/2016	2016-01-04
211752	Influenza - Avian	H5N1 HPAI	Africa	Northern Africa	Egypt	Cairo	Hadaiek Helwan	29.8656	31.3308	National authorities	Confirmed	Domestic	Chicken	31/03/2016	2016-02-04
211680	Influenza - Avian	H5N1 HPAI	Africa	Northern Africa	Egypt	Assiut	Sanbour	27.5391	30.7691	National authorities	Confirmed	Domestic	Turkey	30/03/2016	31/03/2016
211997	Influenza - Avian	H5N2 LPAI	Africa	Southern Africa	South Africa	Western Cape	LPAI_2014_H5N2_052	-33.7	21.9	WOAH (former OIE)	Confirmed	Domestic	Ostrich	30/03/2016	2016-03-05
211679	Influenza - Avian	H5N1 HPAI	Africa	Northern Africa	Egypt	Fayoum	Tawfikia	29.4422	30.832	National authorities	Confirmed	Domestic	Chicken	27/03/2016	29/03/2016
211678	Influenza - Avian	H5N1 HPAI	Africa	Northern Africa	Egypt	Suhag	Sohag	26.5471	31.6854	National authorities	Confirmed	Domestic	Chicken	26/03/2016	27/03/2016
211677	Influenza - Avian	H5N1 HPAI	Africa	Northern Africa	Egypt	Fayoum	Etsa	29.2084	30.7094	National authorities	Confirmed	Domestic	Duck	25/03/2016	26/03/2016
211676	Influenza - Avian	H5N1 HPAI	Africa	Northern Africa	Egypt	Assiut	Assiut	27.1617	31.2027	National authorities	Confirmed	Domestic	Turkey	24/03/2016	26/03/2016
211610	Influenza - Avian	H5N1 HPAI	Africa	Northern Africa	Egypt	Qena	Hegazit Bahri	25.8532	32.7945	National authorities	Confirmed	Domestic	Duck	23/03/2016	24/03/2016
211611	Influenza - Avian	H5N1 HPAI	Africa	Northern Africa	Egypt	Shrkia	Rahmania	30.7336	31.6899	National authorities	Confirmed	Domestic	Chicken	23/03/2016	24/03/2016
211612	Influenza - Avian	H5N1 HPAI	Africa	Northern Africa	Egypt	Behera	Kafr Eldwar	31.1293	30.0906	National authorities	Confirmed	Domestic	Chicken	23/03/2016	24/03/2016
211607	Influenza - Avian	H5N1 HPAI	Africa	Northern Africa	Egypt	Menia	Menia	28.1018	30.7219	National authorities	Confirmed	Domestic	Duck	21/03/2016	23/03/2016
211608	Influenza - Avian	H5N1 HPAI	Africa	Northern Africa	Egypt	Menia	Menia	28.1018	30.7219	National authorities	Confirmed	Domestic	Turkey	21/03/2016	23/03/2016
211609	Influenza - Avian	H5N1 HPAI	Africa	Northern Africa	Egypt	Dakahlia	Baramoun	31.0523	31.452	National authorities	Confirmed	Domestic	Chicken	21/03/2016	23/03/2016
211606	Influenza - Avian	H5N1 HPAI	Africa	Northern Africa	Egypt	Fayoum	Tawfikia	29.4422	30.832	National authorities	Confirmed	Domestic	Chicken	20/03/2016	22/03/2016
211621	Influenza - Avian	H5N1 HPAI	Africa	Western Africa	Nigeria	Katsina	Dutsin Ma	12.2634	7.3414	WOAH (former OIE)	Confirmed	Domestic	Chicken	20/03/2016	29/03/2016
211622	Influenza - Avian	H5N1 HPAI	Africa	Western Africa	Nigeria	Plateau	Rantiya low cost	9.8737	8.8479	WOAH (former OIE)	Confirmed	Domestic	Chicken	20/03/2016	29/03/2016
211623	Influenza - Avian	H5N1 HPAI	Africa	Western Africa	Nigeria	Edo	Ikpoba Ikha	6.3408	5.6636	WOAH (former OIE)	Confirmed	Domestic	Chicken	19/03/2016	29/03/2016
211620	Influenza - Avian	H5N1 HPAI	Africa	Western Africa	Nigeria	Kano	Ungogo	12.0833	8.5131	WOAH (former OIE)	Confirmed	Domestic	Chicken	18/03/2016	29/03/2016
211604	Influenza - Avian	H5N1 HPAI	Africa	Northern Africa	Egypt	Fayoum	Fadan	29.3007	30.8899	National authorities	Confirmed	Domestic	Duck	17/03/2016	19/03/2016
211605	Influenza - Avian	H5N1 HPAI	Africa	Northern Africa	Egypt	Fayoum	Arafa	29.2084	30.7094	National authorities	Confirmed	Domestic	Duck	17/03/2016	19/03/2016
211619	Influenza - Avian	H5N1 HPAI	Africa	Western Africa	Nigeria	Kano	Kumbotso	11.9474	8.5126	WOAH (former OIE)	Confirmed	Domestic	Chicken	17/03/2016	29/03/2016
211513	Influenza - Avian	H5N1 HPAI	Africa	Western Africa	Nigeria	Plateau	Rantya	9.891	8.8015	WOAH (former OIE)	Confirmed	Domestic	Chicken	16/03/2016	20/03/2016
211511	Influenza - Avian	H5N1 HPAI	Africa	Western Africa	Nigeria	Plateau	Rantya	9.83539	8.86236	WOAH (former OIE)	Confirmed	Domestic	Chicken	15/03/2016	20/03/2016
211512	Influenza - Avian	H5N1 HPAI	Africa	Western Africa	Nigeria	Kano	Tarauni	11.9242	8.2011	WOAH (former OIE)	Confirmed	Domestic	Goose	15/03/2016	20/03/2016
211362	Influenza - Avian	H5N1 HPAI	Africa	Northern Africa	Egypt	Cairo	Elbasaten	29.9816	31.2576	National authorities	Confirmed	Domestic	Duck	14/03/2016	16/03/2016
211508	Influenza - Avian	H5N1 HPAI	Africa	Western Africa	Nigeria	Kano	Nasarawa	12.0167	8.5959	WOAH (former OIE)	Confirmed	Domestic	Chicken	14/03/2016	20/03/2016
211509	Influenza - Avian	H5N1 HPAI	Africa	Western Africa	Nigeria	Kano	Kumbotso	11.9293	8.4444	WOAH (former OIE)	Confirmed	Domestic	Chicken	14/03/2016	20/03/2016
211510	Influenza - Avian	H5N1 HPAI	Africa	Western Africa	Nigeria	Kano	Kumbotso	11.9237	8.4609	WOAH (former OIE)	Confirmed	Domestic	Chicken	14/03/2016	20/03/2016
211535	Influenza - Avian	H5N1 HPAI	Africa	Western Africa	Nigeria	Edo	Ikpoba	6.3463	5.6394	WOAH (former OIE)	Confirmed	Domestic	Chicken	14/03/2016	18/03/2016
211536	Influenza - Avian	H5N1 HPAI	Africa	Western Africa	Nigeria	Edo	Ikpoba	6.3408	5.6636	WOAH (former OIE)	Confirmed	Domestic	Chicken	14/03/2016	18/03/2016
211537	Influenza - Avian	H5N1 HPAI	Africa	Western Africa	Nigeria	Edo	Ikpoba	6.3619	5.6247	WOAH (former OIE)	Confirmed	Domestic	Chicken	14/03/2016	18/03/2016
211538	Influenza - Avian	H5N1 HPAI	Africa	Western Africa	Nigeria	Edo	Oredo	6.5371	5.5671	WOAH (former OIE)	Confirmed	Domestic	Chicken	14/03/2016	18/03/2016
211361	Influenza - Avian	H5N1 HPAI	Africa	Northern Africa	Egypt	Fayoum	Fayoum	29.3007	30.8899	National authorities	Confirmed	Domestic	Duck	13/03/2016	15/03/2016
211506	Influenza - Avian	H5N1 HPAI	Africa	Western Africa	Nigeria	Kano	Kura	11.7268	8.2254	WOAH (former OIE)	Confirmed	Domestic	Chicken	13/03/2016	20/03/2016
211507	Influenza - Avian	H5N1 HPAI	Africa	Western Africa	Nigeria	Katsina	Rimi	12.8512	7.7048	WOAH (former OIE)	Confirmed	Domestic	Chicken	13/03/2016	20/03/2016
211502	Influenza - Avian	H5N1 HPAI	Africa	Western Africa	Nigeria	Plateau	Ranya Lowcost	9.8369	8.92143	WOAH (former OIE)	Confirmed	Domestic	Chicken	2016-12-03	20/03/2016
211503	Influenza - Avian	H5N1 HPAI	Africa	Western Africa	Nigeria	Kano	Minjibir	11.883	8.6275	WOAH (former OIE)	Confirmed	Domestic	Chicken	2016-12-03	20/03/2016
211504	Influenza - Avian	H5N1 HPAI	Africa	Western Africa	Nigeria	Kano	Minjibir	12.1925	8.6281	WOAH (former OIE)	Confirmed	Domestic	Chicken	2016-12-03	20/03/2016
211505	Influenza - Avian	H5N1 HPAI	Africa	Western Africa	Nigeria	Sokoto	Dange	12.9057	5.3396	WOAH (former OIE)	Confirmed	Domestic	Chicken	2016-12-03	20/03/2016
214914	Influenza - Avian	H5N1 HPAI	Africa	Western Africa	CÃ´te d'Ivoire	Zanzan	Poultry market	7.7158	-3.3725	WOAH (former OIE)	Confirmed	Domestic	Chicken	2016-12-03	27/07/2016
214915	Influenza - Avian	H5N1 HPAI	Africa	Western Africa	CÃ´te d'Ivoire	District autonome de Abidjan	Marcory main market	5.29935	-3.97518	WOAH (former OIE)	Confirmed	Domestic	Guinea Fowl	2016-12-03	27/07/2016
214916	Influenza - Avian	H5N1 HPAI	Africa	Western Africa	CÃ´te d'Ivoire	District autonome de Abidjan	Abobo main market	5.42481	-4.01884	WOAH (former OIE)	Confirmed	Domestic	Chicken	2016-12-03	27/07/2016
214960	Influenza - Avian	H5N1 HPAI	Africa	Western Africa	CÃ´te d'Ivoire	District autonome de Abidjan	Cocovico Cocody angrÃ© market	5.31667	-4.03333	WOAH (former OIE)	Confirmed	Domestic	Chicken	2016-12-03	27/07/2016
214961	Influenza - Avian	H5N1 HPAI	Africa	Western Africa	CÃ´te d'Ivoire	District autonome de Abidjan	Treicheville main market	5.31667	-4.03333	WOAH (former OIE)	Confirmed	Domestic	Chicken	2016-12-03	27/07/2016
211501	Influenza - Avian	H5N1 HPAI	Africa	Western Africa	Nigeria	Zamfara	Bungudu	12.0651	6.5366	WOAH (former OIE)	Confirmed	Domestic	Chicken	2016-11-03	20/03/2016
211497	Influenza - Avian	H5N1 HPAI	Africa	Western Africa	Nigeria	Bauchi	Toro	10.2684	9.2693	WOAH (former OIE)	Confirmed	Domestic	Chicken	2016-10-03	20/03/2016
211498	Influenza - Avian	H5N1 HPAI	Africa	Western Africa	Nigeria	Kano	Madobi	11.9166	8.2852	WOAH (former OIE)	Confirmed	Domestic	Chicken	2016-10-03	20/03/2016
211499	Influenza - Avian	H5N1 HPAI	Africa	Western Africa	Nigeria	Sokoto	Dange	12.9057	5.3396	WOAH (former OIE)	Confirmed	Domestic	Chicken	2016-10-03	20/03/2016
211500	Influenza - Avian	H5N1 HPAI	Africa	Western Africa	Nigeria	Kano	D/Tofa	11.8399	8.3192	WOAH (former OIE)	Confirmed	Domestic	Chicken	2016-10-03	20/03/2016
211319	Influenza - Avian	H5N1 HPAI	Africa	Western Africa	Nigeria	Plateau	Rantiya low cost	9.83465	8.86254	WOAH (former OIE)	Confirmed	Domestic	Chicken	2016-09-03	14/03/2016
211320	Influenza - Avian	H5N1 HPAI	Africa	Western Africa	Nigeria	Plateau	Rantiya low cost	9.79097	8.85703	WOAH (former OIE)	Confirmed	Domestic	Chicken	2016-09-03	14/03/2016
211318	Influenza - Avian	H5N1 HPAI	Africa	Western Africa	Nigeria	Plateau	Jos	9.90154	8.88745	WOAH (former OIE)	Confirmed	Domestic	Chicken	2016-08-03	14/03/2016
211360	Influenza - Avian	H5N1 HPAI	Africa	Northern Africa	Egypt	Menia	Dermwas	27.6559	30.7855	National authorities	Confirmed	Domestic	Turkey	2016-08-03	2016-10-03
211363	Influenza - Avian	H5N1 HPAI	Africa	Northern Africa	Egypt	Giza	Bulaq Al-DakrUr	30.0303	31.19	National authorities	Confirmed			2016-08-03	20/03/2016	1	1
211496	Influenza - Avian	H5N1 HPAI	Africa	Western Africa	Nigeria	Katsina	Batagarawa	12.2638	7.297	WOAH (former OIE)	Confirmed	Domestic	Chicken	2016-08-03	20/03/2016
211313	Influenza - Avian	H5N1 HPAI	Africa	Western Africa	Nigeria	Plateau	Jos	9.9422	8.8762	WOAH (former OIE)	Confirmed	Domestic	Chicken	2016-07-03	14/03/2016
211314	Influenza - Avian	H5N1 HPAI	Africa	Western Africa	Nigeria	Plateau	Rantya	9.87092	8.83276	WOAH (former OIE)	Confirmed	Domestic	Chicken	2016-07-03	14/03/2016
211315	Influenza - Avian	H5N1 HPAI	Africa	Western Africa	Nigeria	Plateau	Ranya Lowcost	9.83391	8.86002	WOAH (former OIE)	Confirmed	Domestic	Chicken	2016-07-03	14/03/2016
211316	Influenza - Avian	H5N1 HPAI	Africa	Western Africa	Nigeria	Plateau	Ranya Lowcost	9.86116	8.8265	WOAH (former OIE)	Confirmed	Domestic	Chicken	2016-07-03	14/03/2016
211317	Influenza - Avian	H5N1 HPAI	Africa	Western Africa	Nigeria	Plateau	Rantya	9.82847	8.85518	WOAH (former OIE)	Confirmed	Domestic	Chicken	2016-07-03	14/03/2016
211311	Influenza - Avian	H5N1 HPAI	Africa	Western Africa	Nigeria	Kaduna	Lere	10.4524	8.6452	WOAH (former OIE)	Confirmed	Domestic	Chicken	2016-06-03	14/03/2016
211312	Influenza - Avian	H5N1 HPAI	Africa	Western Africa	Nigeria	Kano	Dawakin Tofa	12.0868	8.8291	WOAH (former OIE)	Confirmed	Domestic	Chicken	2016-06-03	14/03/2016
211197	Influenza - Avian	H5N1 HPAI	Africa	Western Africa	Nigeria	Bauchi	Toro	10.1621	9.2597	WOAH (former OIE)	Confirmed	Domestic	Chicken	2016-04-03	2016-08-03
211278	Influenza - Avian	H5N1 HPAI	Africa	Northern Africa	Egypt	Cairo	Basatin	29.9802	31.2914	National authorities	Confirmed			2016-04-03	2016-10-03	1
211310	Influenza - Avian	H5N1 HPAI	Africa	Western Africa	Nigeria	Kano	Ungogo	12.0934	8.4993	WOAH (former OIE)	Confirmed	Domestic	Chicken	2016-04-03	14/03/2016
211289	Influenza - Avian	H5N1 HPAI	Africa	Northern Africa	Egypt	Luxor	Elamal	25.6605	32.6549	National authorities	Confirmed	Domestic	Chicken	2016-03-03	2016-05-03
211289	Influenza - Avian	H5N1 HPAI	Africa	Northern Africa	Egypt	Luxor	Elamal	25.6605	32.6549	National authorities	Confirmed	Domestic	Duck	2016-03-03	2016-05-03
211289	Influenza - Avian	H5N1 HPAI	Africa	Northern Africa	Egypt	Luxor	Elamal	25.6605	32.6549	National authorities	Confirmed	Domestic	Unspecified Bird	2016-03-03	2016-05-03
211126	Influenza - Avian	H5N1 HPAI	Africa	Western Africa	Nigeria	Plateau	Jos	9.92086	8.90739	WOAH (former OIE)	Confirmed	Domestic	Chicken	2016-02-03	2016-07-03
211127	Influenza - Avian	H5N1 HPAI	Africa	Western Africa	Nigeria	Plateau	Rantya	9.79097	8.85703	WOAH (former OIE)	Confirmed	Domestic	Chicken	2016-02-03	2016-07-03
211308	Influenza - Avian	H5N1 HPAI	Africa	Western Africa	Nigeria	Kano	Ungogo	12.0714	8.5021	WOAH (former OIE)	Confirmed	Domestic	Unspecified Bird	2016-02-03	14/03/2016
211309	Influenza - Avian	H5N1 HPAI	Africa	Western Africa	Nigeria	Kano	Gezawa	12.0951	8.7611	WOAH (former OIE)	Confirmed	Domestic	Chicken	2016-02-03	14/03/2016
211091	Influenza - Avian	H5N1 HPAI	Africa	Western Africa	Nigeria	Plateau	Jos	9.91052	8.86477	WOAH (former OIE)	Confirmed	Domestic	Unspecified Bird	2016-01-03	2016-04-03
211092	Influenza - Avian	H5N1 HPAI	Africa	Western Africa	Nigeria	Plateau	Bauchi rd	9.9006	8.88721	WOAH (former OIE)	Confirmed	Domestic	Chicken	2016-01-03	2016-04-03
211124	Influenza - Avian	H5N1 HPAI	Africa	Western Africa	Nigeria	Plateau	Jos	9.94379	8.89447	WOAH (former OIE)	Confirmed	Domestic	Chicken	2016-01-03	2016-07-03
211125	Influenza - Avian	H5N1 HPAI	Africa	Western Africa	Nigeria	Nassarawa	AMAC	8.88	7.578	WOAH (former OIE)	Confirmed	Domestic	Chicken	2016-01-03	2016-07-03
211196	Influenza - Avian	H5N1 HPAI	Africa	Western Africa	Nigeria	Zamfara	Gusau	12.1636	6.6164	WOAH (former OIE)	Confirmed	Domestic	Chicken	2016-01-03	2016-08-03
211288	Influenza - Avian	H5N1 HPAI	Africa	Northern Africa	Egypt	North Sinai	Dabia	30.4101	33.7285	National authorities	Confirmed	Domestic	Chicken	2016-01-03	2016-03-03
211307	Influenza - Avian	H5N1 HPAI	Africa	Western Africa	Nigeria	Kano	Dawakin Kudu	11.8424	8.5765	WOAH (former OIE)	Confirmed	Domestic	Chicken	2016-01-03	14/03/2016
211086	Influenza - Avian	H5N1 HPAI	Africa	Western Africa	Nigeria	Kano	Tarauni	11.9869	8.5598	WOAH (former OIE)	Confirmed	Domestic	Chicken	29/02/2016	2016-04-03
211087	Influenza - Avian	H5N1 HPAI	Africa	Western Africa	Nigeria	Kaduna	Angware	9.85348	8.01702	WOAH (former OIE)	Confirmed	Domestic	Chicken	29/02/2016	2016-04-03
211088	Influenza - Avian	H5N1 HPAI	Africa	Western Africa	Nigeria	Plateau	Jos	9.89944	8.88723	WOAH (former OIE)	Confirmed	Domestic	Chicken	29/02/2016	2016-04-03
211089	Influenza - Avian	H5N1 HPAI	Africa	Western Africa	Nigeria	Kano	Gwale	11.9851	8.5014	WOAH (former OIE)	Confirmed	Domestic	Chicken	29/02/2016	2016-04-03
211090	Influenza - Avian	H5N1 HPAI	Africa	Western Africa	Nigeria	Kaduna	Angware	9.85348	8.01702	WOAH (former OIE)	Confirmed	Domestic	Chicken	29/02/2016	2016-04-03
211137	Influenza - Avian	H5N1 HPAI	Africa	Northern Africa	Egypt	Qena	Deshna	26.1388	32.4524	National authorities	Confirmed	Domestic	Chicken	29/02/2016	2016-02-03
215854	Influenza - Avian	H9N2 LPAI	Africa	Northern Africa	Morocco	Oriental	Oujda Angad	34.6692	-2.03055	Publications	Confirmed	Domestic	Chicken	29/02/2016	15/08/2016
215855	Influenza - Avian	H9N2 LPAI	Africa	Northern Africa	Morocco	Grand Casablanca	Casablanca	33.4959	-7.6303	Publications	Confirmed	Domestic	Chicken	29/02/2016	15/08/2016
215856	Influenza - Avian	H9N2 LPAI	Africa	Northern Africa	Morocco	Souss - Massa - DraÃ¢	Tiznit	29.4928	-9.37893	Publications	Confirmed	Domestic	Chicken	29/02/2016	15/08/2016
211136	Influenza - Avian	H5N1 HPAI	Africa	Northern Africa	Egypt	Menia	Kayiat	28.6983	30.7487	National authorities	Confirmed	Domestic	Turkey	28/02/2016	2016-01-03
210964	Influenza - Avian	H5N1 HPAI	Africa	Western Africa	Nigeria	Plateau	Dadin Kova	8.70243	9.13629	WOAH (former OIE)	Confirmed	Domestic	Chicken	27/02/2016	29/02/2016
211084	Influenza - Avian	H5N1 HPAI	Africa	Western Africa	Nigeria	Plateau	Rantya	9.83053	8.85663	WOAH (former OIE)	Confirmed	Domestic	Chicken	27/02/2016	2016-04-03
211085	Influenza - Avian	H5N1 HPAI	Africa	Western Africa	Nigeria	Kano	Kumbotso	11.9311	8.4784	WOAH (former OIE)	Confirmed	Domestic	Chicken	27/02/2016	2016-04-03
211123	Influenza - Avian	H5N1 HPAI	Africa	Western Africa	Nigeria	Benue	Otukpo	7.2006	8.11628	WOAH (former OIE)	Confirmed	Domestic	Chicken	27/02/2016	2016-07-03
210959	Influenza - Avian	H5N1 HPAI	Africa	Western Africa	Nigeria	Kano	Kumbotso	11.9289	8.4725	WOAH (former OIE)	Confirmed	Domestic	Chicken	26/02/2016	29/02/2016
211080	Influenza - Avian	H5N1 HPAI	Africa	Western Africa	Nigeria	Plateau	Rantya	9.85261	8.85594	WOAH (former OIE)	Confirmed	Domestic	Chicken	26/02/2016	2016-04-03
211081	Influenza - Avian	H5N1 HPAI	Africa	Western Africa	Nigeria	Kano	Kabo	11.9069	8.2326	WOAH (former OIE)	Confirmed	Domestic	Chicken	26/02/2016	2016-04-03
211082	Influenza - Avian	H5N1 HPAI	Africa	Western Africa	Nigeria	Kano	Rogo	11.5489	7.8216	WOAH (former OIE)	Confirmed	Domestic	Chicken	26/02/2016	2016-04-03
211083	Influenza - Avian	H5N1 HPAI	Africa	Western Africa	Nigeria	Kano	Nasarawa	11.9948	8.5748	WOAH (former OIE)	Confirmed	Domestic	Chicken	26/02/2016	2016-04-03
211134	Influenza - Avian	H5N1 HPAI	Africa	Northern Africa	Egypt	Menia	Hasaibia	27.6559	30.7855	National authorities	Confirmed	Domestic	Turkey	26/02/2016	28/02/2016
211135	Influenza - Avian	H5N1 HPAI	Africa	Northern Africa	Egypt	Menia	Atnia	28.6413	30.764	National authorities	Confirmed	Domestic	Chicken	26/02/2016	28/02/2016
211135	Influenza - Avian	H5N1 HPAI	Africa	Northern Africa	Egypt	Menia	Atnia	28.6413	30.764	National authorities	Confirmed	Domestic	Duck	26/02/2016	28/02/2016
211135	Influenza - Avian	H5N1 HPAI	Africa	Northern Africa	Egypt	Menia	Atnia	28.6413	30.764	National authorities	Confirmed	Domestic	Unspecified Bird	26/02/2016	28/02/2016
211079	Influenza - Avian	H5N1 HPAI	Africa	Western Africa	Nigeria	Kano	Tofa	11.9974	8.3536	WOAH (former OIE)	Confirmed	Domestic	Chicken	25/02/2016	2016-04-03
211103	Influenza - Avian	H5N1 HPAI	Africa	Northern Africa	Egypt	Suhag	Akhmem District	26.55	31.7	National authorities	Confirmed			25/02/2016	2016-07-03	1
211133	Influenza - Avian	H5N1 HPAI	Africa	Northern Africa	Egypt	Cairo	Helwan	29.8656	31.3308	National authorities	Confirmed	Domestic	Duck	25/02/2016	27/02/2016
210947	Influenza - Avian	H5N1 HPAI	Africa	Northern Africa	Egypt	Giza	Matia	29.5646	31.2348	National authorities	Confirmed	Domestic	Turkey	24/02/2016	26/02/2016
210948	Influenza - Avian	H5N1 HPAI	Africa	Northern Africa	Egypt	Menoufia	Nader	30.6007	30.8703	National authorities	Confirmed	Domestic	Chicken	24/02/2016	26/02/2016
210949	Influenza - Avian	H5N1 HPAI	Africa	Northern Africa	Egypt	Fayoum	Gharak	29.2084	30.7094	National authorities	Confirmed	Domestic	Duck	24/02/2016	26/02/2016
210950	Influenza - Avian	H5N1 HPAI	Africa	Northern Africa	Egypt	Suhag	Nossir	26.5471	31.6854	National authorities	Confirmed	Domestic	Chicken	24/02/2016	26/02/2016
210951	Influenza - Avian	H5N1 HPAI	Africa	Northern Africa	Egypt	Qena	Koss	25.8532	32.7945	National authorities	Confirmed	Domestic	Chicken	24/02/2016	26/02/2016
210951	Influenza - Avian	H5N1 HPAI	Africa	Northern Africa	Egypt	Qena	Koss	25.8532	32.7945	National authorities	Confirmed	Domestic	Duck	24/02/2016	26/02/2016
210951	Influenza - Avian	H5N1 HPAI	Africa	Northern Africa	Egypt	Qena	Koss	25.8532	32.7945	National authorities	Confirmed	Domestic	Turkey	24/02/2016	26/02/2016
210951	Influenza - Avian	H5N1 HPAI	Africa	Northern Africa	Egypt	Qena	Koss	25.8532	32.7945	National authorities	Confirmed	Domestic	Unspecified Bird	24/02/2016	26/02/2016
210962	Influenza - Avian	H5N1 HPAI	Africa	Western Africa	Nigeria	Abuja	Kabusa	8.943	7.456	WOAH (former OIE)	Confirmed	Domestic	Unspecified Bird	24/02/2016	29/02/2016
210963	Influenza - Avian	H5N1 HPAI	Africa	Western Africa	Nigeria	Kaduna	Kaduna	10.5761	7.6445	WOAH (former OIE)	Confirmed	Domestic	Chicken	24/02/2016	29/02/2016
211078	Influenza - Avian	H5N1 HPAI	Africa	Western Africa	Nigeria	Plateau	Rantya	9.82682	8.86258	WOAH (former OIE)	Confirmed	Domestic	Chicken	24/02/2016	2016-04-03
211291	Influenza - Avian	H5N1 HPAI	Africa	Northern Africa	Egypt	Giza	Elsaf district	30.0167	31.2167	National authorities	Confirmed			24/02/2016	2016-12-03	1
210960	Influenza - Avian	H5N1 HPAI	Africa	Western Africa	Nigeria	Kano	Gwale	11.9836	8.5111	WOAH (former OIE)	Confirmed	Domestic	Chicken	22/02/2016	29/02/2016
210961	Influenza - Avian	H5N1 HPAI	Africa	Western Africa	Nigeria	Plateau	Rantya	9.83577	8.8589	WOAH (former OIE)	Confirmed	Domestic	Chicken	22/02/2016	29/02/2016
210946	Influenza - Avian	H5N1 HPAI	Africa	Northern Africa	Egypt	Gharbia	Diab	30.9662	30.9607	National authorities	Confirmed	Domestic	Duck	21/02/2016	23/02/2016
210946	Influenza - Avian	H5N1 HPAI	Africa	Northern Africa	Egypt	Gharbia	Diab	30.9662	30.9607	National authorities	Confirmed	Domestic	Turkey	21/02/2016	23/02/2016
210946	Influenza - Avian	H5N1 HPAI	Africa	Northern Africa	Egypt	Gharbia	Diab	30.9662	30.9607	National authorities	Confirmed	Domestic	Unspecified Bird	21/02/2016	23/02/2016
212914	Influenza - Avian	H5N1 HPAI	Africa	Western Africa	Niger	Niamey	Poultry centre Niamey	13.5262	2.0614	WOAH (former OIE)	Confirmed	Domestic	Chicken	21/02/2016	2016-02-06
210958	Influenza - Avian	H5N1 HPAI	Africa	Western Africa	Nigeria	Kano	Tarauni	11.9746	8.5631	WOAH (former OIE)	Confirmed	Domestic	Chicken	20/02/2016	29/02/2016
210772	Influenza - Avian	H5N1 HPAI	Africa	Northern Africa	Egypt	Aswan	Sebaia	24.9305	32.8545	National authorities	Confirmed	Domestic	Chicken	18/02/2016	21/02/2016
211996	Influenza - Avian	H5N2 LPAI	Africa	Southern Africa	South Africa	Western Cape	LPAI_2014_H5N2_051	-34.1	22	WOAH (former OIE)	Confirmed	Domestic	Ostrich	18/02/2016	2016-03-05
210771	Influenza - Avian	H5N1 HPAI	Africa	Northern Africa	Egypt	Dakahlia	Elabd	30.9492	31.5779	National authorities	Confirmed	Domestic	Chicken	17/02/2016	19/02/2016
210771	Influenza - Avian	H5N1 HPAI	Africa	Northern Africa	Egypt	Dakahlia	Elabd	30.9492	31.5779	National authorities	Confirmed	Domestic	Duck	17/02/2016	19/02/2016
210771	Influenza - Avian	H5N1 HPAI	Africa	Northern Africa	Egypt	Dakahlia	Elabd	30.9492	31.5779	National authorities	Confirmed	Domestic	Unspecified Bird	17/02/2016	19/02/2016
210868	Influenza - Avian	H5N1 HPAI	Africa	Western Africa	Nigeria	Kano	Kumbotso	11.9176	8.50142	WOAH (former OIE)	Confirmed	Domestic	Chicken	17/02/2016	22/02/2016
210867	Influenza - Avian	H5N1 HPAI	Africa	Western Africa	Nigeria	Kano	Kumbotso	11.9279	8.52308	WOAH (former OIE)	Confirmed	Domestic	Chicken	16/02/2016	22/02/2016
210722	Influenza - Avian	H5N1 HPAI	Africa	Western Africa	Nigeria	Plateau	Jos	9.9542	8.9007	WOAH (former OIE)	Confirmed	Domestic	Chicken	15/02/2016	17/02/2016
210866	Influenza - Avian	H5N1 HPAI	Africa	Western Africa	Nigeria	Kano	Kumbotso	11.9293	8.4901	WOAH (former OIE)	Confirmed	Domestic	Chicken	15/02/2016	22/02/2016
210770	Influenza - Avian	H5N1 HPAI	Africa	Northern Africa	Egypt	Giza	Motemedia	30.0317	31.1119	National authorities	Confirmed	Domestic	Chicken	14/02/2016	16/02/2016
210863	Influenza - Avian	H5N1 HPAI	Africa	Western Africa	Nigeria	Plateau	Ranya Lowcost	9.86176	8.86206	WOAH (former OIE)	Confirmed	Domestic	Chicken	14/02/2016	22/02/2016
210864	Influenza - Avian	H5N1 HPAI	Africa	Western Africa	Nigeria	Kano	Nasarawa	12.0018	8.5774	WOAH (former OIE)	Confirmed	Domestic	Chicken	14/02/2016	22/02/2016
210865	Influenza - Avian	H5N1 HPAI	Africa	Western Africa	Nigeria	Kano	Dala	12.006	8.5147	WOAH (former OIE)	Confirmed	Domestic	Chicken	14/02/2016	22/02/2016
210862	Influenza - Avian	H5N1 HPAI	Africa	Western Africa	Nigeria	Kano	Tofa	12.0553	8.2763	WOAH (former OIE)	Confirmed	Domestic	Chicken	13/02/2016	22/02/2016
210769	Influenza - Avian	H5N1 HPAI	Africa	Northern Africa	Egypt	Qena	Shosha	26.123	32.0898	National authorities	Confirmed	Domestic	Duck	2016-12-02	14/02/2016
210858	Influenza - Avian	H5N1 HPAI	Africa	Western Africa	Nigeria	Kano	Garum Mallam	11.6844	8.3736	WOAH (former OIE)	Confirmed	Domestic	Chicken	2016-12-02	22/02/2016
210859	Influenza - Avian	H5N1 HPAI	Africa	Western Africa	Nigeria	Kano	Gwale	11.9025	8.3049	WOAH (former OIE)	Confirmed	Domestic	Chicken	2016-12-02	22/02/2016
210860	Influenza - Avian	H5N1 HPAI	Africa	Western Africa	Nigeria	Kano	Nasarawa	11.9993	8.5654	WOAH (former OIE)	Confirmed	Domestic	Chicken	2016-12-02	22/02/2016
210861	Influenza - Avian	H5N1 HPAI	Africa	Western Africa	Nigeria	Kano	Nasarawa	11.9993	8.5744	WOAH (former OIE)	Confirmed	Domestic	Chicken	2016-12-02	22/02/2016
210627	Influenza - Avian	H5N1 HPAI	Africa	Western Africa	Nigeria	Plateau	Bassa	9.9099	8.80471	WOAH (former OIE)	Confirmed	Domestic	Chicken	2016-11-02	15/02/2016
210768	Influenza - Avian	H5N1 HPAI	Africa	Northern Africa	Egypt	Suhag	Nosier	26.5471	31.6854	National authorities	Confirmed	Domestic	Duck	2016-11-02	13/02/2016
210857	Influenza - Avian	H5N1 HPAI	Africa	Western Africa	Nigeria	Kano	Kumbotso	11.9261	8.5024	WOAH (former OIE)	Confirmed	Domestic	Chicken	2016-11-02	22/02/2016
210721	Influenza - Avian	H5N1 HPAI	Africa	Western Africa	Nigeria	Katsina	Batagarawa	12.9065	7.6162	WOAH (former OIE)	Confirmed	Domestic	Chicken	2016-10-02	17/02/2016
210767	Influenza - Avian	H5N1 HPAI	Africa	Northern Africa	Egypt	Fayoum	Gharak	29.2084	30.7094	National authorities	Confirmed	Domestic	Duck	2016-10-02	2016-12-02
210626	Influenza - Avian	H5N1 HPAI	Africa	Western Africa	Nigeria	Zamfara	K/Namoda	12.6003	6.58975	WOAH (former OIE)	Confirmed	Domestic	Chicken	2016-09-02	15/02/2016
210766	Influenza - Avian	H5N1 HPAI	Africa	Northern Africa	Egypt	Qena	Kous	25.8532	32.7945	National authorities	Confirmed	Domestic	Turkey	2016-09-02	2016-11-02
210594	Influenza - Avian	H5N1 HPAI	Africa	Western Africa	Nigeria	Plateau	Rantya	9.84788	8.84769	WOAH (former OIE)	Confirmed	Domestic	Chicken	2016-08-02	2016-11-02
210601	Influenza - Avian	H5N1 HPAI	Africa	Northern Africa	Egypt	Luxor	Eldier	25.6793	32.6965	National authorities	Confirmed	Domestic	Chicken	2016-08-02	2016-10-02
210601	Influenza - Avian	H5N1 HPAI	Africa	Northern Africa	Egypt	Luxor	Eldier	25.6793	32.6965	National authorities	Confirmed	Domestic	Duck	2016-08-02	2016-10-02
210601	Influenza - Avian	H5N1 HPAI	Africa	Northern Africa	Egypt	Luxor	Eldier	25.6793	32.6965	National authorities	Confirmed	Domestic	Unspecified Bird	2016-08-02	2016-10-02
210579	Influenza - Avian	H5N1 HPAI	Africa	Western Africa	Nigeria	Plateau	Jos	9.90324	8.86647	WOAH (former OIE)	Confirmed	Domestic	Chicken	2016-07-02	2016-09-02
210591	Influenza - Avian	H5N1 HPAI	Africa	Western Africa	Nigeria	Kano	Garo	12.0279	8.1075	WOAH (former OIE)	Confirmed	Domestic	Chicken	2016-07-02	2016-11-02
210592	Influenza - Avian	H5N1 HPAI	Africa	Western Africa	Nigeria	Kano	Nasarawa	12.0327	8.3675	WOAH (former OIE)	Confirmed	Domestic	Chicken	2016-07-02	2016-11-02
210593	Influenza - Avian	H5N1 HPAI	Africa	Western Africa	Nigeria	Kano	Rimin Gado	11.6526	8.0497	WOAH (former OIE)	Confirmed	Domestic	Chicken	2016-07-02	2016-11-02
210600	Influenza - Avian	H5N1 HPAI	Africa	Northern Africa	Egypt	Dakahlia	Mahmoudia	31.0488	31.5287	National authorities	Confirmed	Domestic	Chicken	2016-07-02	2016-09-02
210600	Influenza - Avian	H5N1 HPAI	Africa	Northern Africa	Egypt	Dakahlia	Mahmoudia	31.0488	31.5287	National authorities	Confirmed	Domestic	Turkey	2016-07-02	2016-09-02
210600	Influenza - Avian	H5N1 HPAI	Africa	Northern Africa	Egypt	Dakahlia	Mahmoudia	31.0488	31.5287	National authorities	Confirmed	Domestic	Unspecified Bird	2016-07-02	2016-09-02
210575	Influenza - Avian	H5N1 HPAI	Africa	Western Africa	Nigeria	Kaduna	Kurmin Mashi	10.2254	7.2434	WOAH (former OIE)	Confirmed	Domestic	Chicken	2016-06-02	2016-09-02
210576	Influenza - Avian	H5N1 HPAI	Africa	Western Africa	Nigeria	Kaduna	Kurmin Mashi	10.2254	7.2434	WOAH (former OIE)	Confirmed	Domestic	Chicken	2016-06-02	2016-09-02
210577	Influenza - Avian	H5N1 HPAI	Africa	Western Africa	Nigeria	Kano	Kumbotso	11.9246	8.5016	WOAH (former OIE)	Confirmed	Domestic	Chicken	2016-06-02	2016-09-02
210578	Influenza - Avian	H5N1 HPAI	Africa	Western Africa	Nigeria	Plateau	Jos	9.89697	8.87025	WOAH (former OIE)	Confirmed	Domestic	Chicken	2016-06-02	2016-09-02
210589	Influenza - Avian	H5N1 HPAI	Africa	Western Africa	Nigeria	Kano	Kumbotso	11.8302	8.4642	WOAH (former OIE)	Confirmed	Domestic	Chicken	2016-06-02	2016-11-02
210590	Influenza - Avian	H5N1 HPAI	Africa	Western Africa	Nigeria	Kano	Rogo	12.0832	8.0904	WOAH (former OIE)	Confirmed	Domestic	Chicken	2016-06-02	2016-11-02
210572	Influenza - Avian	H5N1 HPAI	Africa	Western Africa	Nigeria	Kano	Ungogo	12.0917	8.4911	WOAH (former OIE)	Confirmed	Domestic	Chicken	2016-05-02	2016-09-02
210573	Influenza - Avian	H5N1 HPAI	Africa	Western Africa	Nigeria	Nassarawa	Municipal	8.9204	7.5599	WOAH (former OIE)	Confirmed	Domestic	Chicken	2016-05-02	2016-09-02
210574	Influenza - Avian	H5N1 HPAI	Africa	Western Africa	Nigeria	Abuja	Kuje	8.906	7.161	WOAH (former OIE)	Confirmed	Domestic	Chicken	2016-05-02	2016-09-02
210588	Influenza - Avian	H5N1 HPAI	Africa	Western Africa	Nigeria	Kano	D/kudu	11.9653	8.6563	WOAH (former OIE)	Confirmed	Domestic	Chicken	2016-05-02	2016-11-02
210443	Influenza - Avian	H5N1 HPAI	Africa	Western Africa	Nigeria	Abuja	Kuje	8.65231	7.2632	WOAH (former OIE)	Confirmed	Domestic	Chicken	2016-04-02	2016-08-02
210444	Influenza - Avian	H5N1 HPAI	Africa	Western Africa	Nigeria	Kano	Gezawa	12.0941	8.7622	WOAH (former OIE)	Confirmed	Domestic	Chicken	2016-04-02	2016-08-02
210445	Influenza - Avian	H5N1 HPAI	Africa	Western Africa	Nigeria	Abuja	Kuje	8.65231	7.2632	WOAH (former OIE)	Confirmed	Domestic	Chicken	2016-04-02	2016-08-02
210571	Influenza - Avian	H5N1 HPAI	Africa	Western Africa	Nigeria	Plateau	Toro	10.0186	8.946	WOAH (former OIE)	Confirmed	Domestic	Chicken	2016-04-02	2016-09-02
210587	Influenza - Avian	H5N1 HPAI	Africa	Western Africa	Nigeria	Kebbi	Brinin Kebbi	12.582	4.1874	WOAH (former OIE)	Confirmed	Domestic	Chicken	2016-04-02	2016-11-02
210436	Influenza - Avian	H5N1 HPAI	Africa	Western Africa	Nigeria	Jigawa	Gearki	12.4314	9.1934	WOAH (former OIE)	Confirmed	Domestic	Chicken	2016-03-02	2016-08-02
210437	Influenza - Avian	H5N1 HPAI	Africa	Western Africa	Nigeria	Kaduna	Lere	10.4431	8.6568	WOAH (former OIE)	Confirmed	Domestic	Chicken	2016-03-02	2016-08-02
210438	Influenza - Avian	H5N1 HPAI	Africa	Western Africa	Nigeria	Kano	Kumbotso	11.9295	8.5136	WOAH (former OIE)	Confirmed	Domestic	Chicken	2016-03-02	2016-08-02
210439	Influenza - Avian	H5N1 HPAI	Africa	Western Africa	Nigeria	Kano	Dawakin Kudu	11.8439	8.5991	WOAH (former OIE)	Confirmed	Domestic	Chicken	2016-03-02	2016-08-02
210440	Influenza - Avian	H5N1 HPAI	Africa	Western Africa	Nigeria	Abuja	Kuje	8.65231	7.2632	WOAH (former OIE)	Confirmed	Domestic	Chicken	2016-03-02	2016-08-02
210441	Influenza - Avian	H5N1 HPAI	Africa	Western Africa	Nigeria	Kano	Kumbotso	11.9237	8.5141	WOAH (former OIE)	Confirmed	Domestic	Chicken	2016-03-02	2016-08-02
210442	Influenza - Avian	H5N1 HPAI	Africa	Western Africa	Nigeria	Kano	Bagwai	12.1557	8.1403	WOAH (former OIE)	Confirmed	Domestic	Chicken	2016-03-02	2016-08-02
210407	Influenza - Avian	H5N1 HPAI	Africa	Western Africa	Nigeria	Plateau	Bukuru	9.79105	8.86725	WOAH (former OIE)	Confirmed	Domestic	Chicken	2016-02-02	2016-04-02
210429	Influenza - Avian	H5N1 HPAI	Africa	Western Africa	Nigeria	Jigawa	Yola	12.4347	9.27883	WOAH (former OIE)	Confirmed	Domestic	Chicken	2016-02-02	2016-08-02
210430	Influenza - Avian	H5N1 HPAI	Africa	Western Africa	Nigeria	Plateau	Rantya	9.88797	8.86548	WOAH (former OIE)	Confirmed	Domestic	Chicken	2016-02-02	2016-08-02
210431	Influenza - Avian	H5N1 HPAI	Africa	Western Africa	Nigeria	Kano	Nasarawa	11.9855	8.5604	WOAH (former OIE)	Confirmed	Domestic	Chicken	2016-02-02	2016-08-02
210432	Influenza - Avian	H5N1 HPAI	Africa	Western Africa	Nigeria	Kano	Gwale	11.9881	8.5145	WOAH (former OIE)	Confirmed	Domestic	Chicken	2016-02-02	2016-08-02
210433	Influenza - Avian	H5N1 HPAI	Africa	Western Africa	Nigeria	Ebonyi	Ohuakwu	6.3702	8.0583	WOAH (former OIE)	Confirmed	Domestic	Chicken	2016-02-02	2016-08-02
210434	Influenza - Avian	H5N1 HPAI	Africa	Western Africa	Nigeria	Kano	Tarauni	11.9732	8.5509	WOAH (former OIE)	Confirmed	Domestic	Chicken	2016-02-02	2016-08-02
210435	Influenza - Avian	H5N1 HPAI	Africa	Western Africa	Nigeria	Kano	Ganye	12.0746	8.43428	WOAH (former OIE)	Confirmed	Domestic	Chicken	2016-02-02	2016-08-02
210599	Influenza - Avian	H5N1 HPAI	Africa	Northern Africa	Egypt	Shrkia	Singah	30.8347	31.6488	National authorities	Confirmed	Domestic	Chicken	2016-02-02	2016-04-02
210599	Influenza - Avian	H5N1 HPAI	Africa	Northern Africa	Egypt	Shrkia	Singah	30.8347	31.6488	National authorities	Confirmed	Domestic	Duck	2016-02-02	2016-04-02
210599	Influenza - Avian	H5N1 HPAI	Africa	Northern Africa	Egypt	Shrkia	Singah	30.8347	31.6488	National authorities	Confirmed	Domestic	Unspecified Bird	2016-02-02	2016-04-02
210392	Influenza - Avian	H5N1 HPAI	Africa	Western Africa	Nigeria	Plateau	Rantya	9.86465	8.8257	WOAH (former OIE)	Confirmed	Domestic	Chicken	2016-01-02	2016-02-02
210404	Influenza - Avian	H5N1 HPAI	Africa	Western Africa	Nigeria	Plateau	Rantya	9.86902	8.8493	WOAH (former OIE)	Confirmed	Domestic	Chicken	2016-01-02	2016-04-02
210405	Influenza - Avian	H5N1 HPAI	Africa	Western Africa	Nigeria	Kano	Dawakin Kudu	11.9281	8.5045	WOAH (former OIE)	Confirmed	Domestic	Chicken	2016-01-02	2016-04-02
210406	Influenza - Avian	H5N1 HPAI	Africa	Western Africa	Nigeria	Kano	Kumbotso	11.8632	8.5441	WOAH (former OIE)	Confirmed	Domestic	Chicken	2016-01-02	2016-04-02
210427	Influenza - Avian	H5N1 HPAI	Africa	Western Africa	Nigeria	Kano	Kano	11.9865	8.5213	WOAH (former OIE)	Confirmed	Domestic	Chicken	2016-01-02	2016-08-02
210428	Influenza - Avian	H5N1 HPAI	Africa	Western Africa	Nigeria	Jigawa	Maigatari	12.8039	9.4489	WOAH (former OIE)	Confirmed	Domestic	Chicken	2016-01-02	2016-08-02
210390	Influenza - Avian	H5N1 HPAI	Africa	Western Africa	Nigeria	Kano	Gwale	11.9848	8.51914	WOAH (former OIE)	Confirmed	Domestic	Chicken	31/01/2016	2016-02-02
210391	Influenza - Avian	H5N1 HPAI	Africa	Western Africa	Nigeria	Kano	Rano	11.5565	8.58415	WOAH (former OIE)	Confirmed	Domestic	Chicken	31/01/2016	2016-02-02
215844	Influenza - Avian	H9N2 LPAI	Africa	Northern Africa	Morocco	FÃ¨s - Boulemane	FÃ¨s	34.0287	-4.90793	Publications	Confirmed	Domestic	Chicken	31/01/2016	15/08/2016
215847	Influenza - Avian	H9N2 LPAI	Africa	Northern Africa	Morocco	Rabat - SalÃ© - Zemmour - Zaer	Skhirate-TÃ©mara	33.7762	-6.87924	Publications	Confirmed	Domestic	Chicken	31/01/2016	15/08/2016
215848	Influenza - Avian	H9N2 LPAI	Africa	Northern Africa	Morocco	MeknÃ¨s - Tafilalet	MeknÃ¨s	34.0287	-5.55753	Publications	Confirmed	Domestic	Chicken	31/01/2016	15/08/2016
215849	Influenza - Avian	H9N2 LPAI	Africa	Northern Africa	Morocco	FÃ¨s - Boulemane	Sefrou	33.8187	-4.61898	Publications	Confirmed	Domestic	Chicken	31/01/2016	15/08/2016
215850	Influenza - Avian	H9N2 LPAI	Africa	Northern Africa	Morocco	MeknÃ¨s - Tafilalet	MeknÃ¨s	34.0287	-5.55753	Publications	Confirmed	Domestic	Chicken	31/01/2016	15/08/2016
215851	Influenza - Avian	H9N2 LPAI	Africa	Northern Africa	Morocco	Oriental	Oujda Angad	34.6692	-2.03055	Publications	Confirmed	Domestic	Chicken	31/01/2016	15/08/2016
215852	Influenza - Avian	H9N2 LPAI	Africa	Northern Africa	Morocco	MeknÃ¨s - Tafilalet	El Hajeb	33.6945	-5.49757	Publications	Confirmed	Domestic	Chicken	31/01/2016	15/08/2016
215853	Influenza - Avian	H9N2 LPAI	Africa	Northern Africa	Morocco	Gharb - Chrarda - BÃ©ni Hssen	KÃ©nitra	34.5406	-6.34628	Publications	Confirmed	Domestic	Chicken	31/01/2016	15/08/2016
210387	Influenza - Avian	H5N1 HPAI	Africa	Western Africa	Nigeria	Abuja	Kuje	8.896	7.172	WOAH (former OIE)	Confirmed	Domestic	Chicken	30/01/2016	2016-02-02
210388	Influenza - Avian	H5N1 HPAI	Africa	Western Africa	Nigeria	Kano	Kumbotso	11.9266	8.51392	WOAH (former OIE)	Confirmed	Domestic	Chicken	30/01/2016	2016-02-02
210389	Influenza - Avian	H5N1 HPAI	Africa	Western Africa	Nigeria	Plateau	Rantya	8.85206	9.86908	WOAH (former OIE)	Confirmed	Domestic	Chicken	30/01/2016	2016-02-02
210385	Influenza - Avian	H5N1 HPAI	Africa	Western Africa	Nigeria	Plateau	Jos	9.93557	8.90053	WOAH (former OIE)	Confirmed	Domestic	Chicken	29/01/2016	2016-02-02
210386	Influenza - Avian	H5N1 HPAI	Africa	Western Africa	Nigeria	Kano	Bebeji	11.6655	8.25763	WOAH (former OIE)	Confirmed	Domestic	Chicken	29/01/2016	2016-02-02
210384	Influenza - Avian	H5N1 HPAI	Africa	Western Africa	Nigeria	Kano	Kumbotso	11.576	8.2453	WOAH (former OIE)	Confirmed	Domestic	Chicken	27/01/2016	2016-02-02
210028	Influenza - Avian	H5N1 HPAI	Africa	Northern Africa	Egypt	Menia	Shiekh Ibrahim	28.5203	30.7393	National authorities	Confirmed	Domestic	Chicken	26/01/2016	28/01/2016
[truncated: 6,038 more rows]
